# Supplementary material for: Association between germ-line HLA and immune-related adverse events
Source: Front Immunol. 2022 Sep 13;13:952099. doi: 10.3389/fimmu.2022.952099 (PMC9513190; doi:10.3389/fimmu.2022.952099)
Supplement: Supplementary file 6 [file Table_1.xlsx]

## Sheet: Supplementary table 1
ID	Protein	Pos	Peptide	Core	Score_BA	Rank_BA	Score	Rank	BindLevel
ITGB3	CD61/GPIIIa	261	KIGWRNDASHLLVFT	WRNDASHLL	0.753812	0.07	0.898423	0.07	strong
ITGB3	CD61/GPIIIa	260	EKIGWRNDASHLLVF	WRNDASHLL	0.755125	0.07	0.894117	0.08	strong
CD109	CD109	1217	PVKFLIDTHNRLLLQ	FLIDTHNRL	0.795977	0.01	0.88581	0.09	strong
ITGB3	CD61/GPIIIa	260	EKIGWRNDASHLLVFT	WRNDASHLL	0.724132	0.14	0.87993	0.1	strong
ITGB3	CD61/GPIIIa	259	DEKIGWRNDASHLLV	WRNDASHLL	0.743272	0.09	0.876616	0.1	strong
GP1BA	CD42b/GPIb伪	231	YFRRWLQDNAENVYV	WLQDNAENV	0.779292	0.03	0.870085	0.11	strong
CD109	CD109	1216	SPVKFLIDTHNRLLLQ	FLIDTHNRL	0.78384	0.03	0.869668	0.11	strong
GP1BA	CD42b/GPIb伪	83	LTKLQVDGTLPVLGT	LQVDGTLPV	0.78051	0.03	0.863748	0.12	strong
CD109	CD109	1216	SPVKFLIDTHNRLLL	FLIDTHNRL	0.796071	0.01	0.862162	0.12	strong
CD109	CD109	531	VIVYYIEDDGEIISD	YIEDDGEII	0.712481	0.17	0.853331	0.13	strong
ITGB3	CD61/GPIIIa	259	DEKIGWRNDASHLLVF	WRNDASHLL	0.723378	0.14	0.856805	0.13	strong
ITGB3	CD61/GPIIIa	139	DIYYLMDLSYSMKDD	YLMDLSYSM	0.763766	0.05	0.854758	0.13	strong
GP1BA	CD42b/GPIb伪	82	ELTKLQVDGTLPVLG	LQVDGTLPV	0.78163	0.03	0.857981	0.13	strong
CD109	CD109	1215	PSPVKFLIDTHNRLL	FLIDTHNRL	0.788988	0.02	0.858781	0.13	strong
ITGB3	CD61/GPIIIa	259	DEKIGWRNDASHLLVFT	WRNDASHLL	0.726003	0.13	0.851214	0.14	strong
CD109	CD109	1278	QEAFDLDVAVKENKD	FDLDVAVKE	0.620571	0.74	0.840983	0.15	strong
ITGB3	CD61/GPIIIa	261	KIGWRNDASHLLVFTT	WRNDASHLL	0.718295	0.15	0.843443	0.15	strong
CD109	CD109	532	IVYYIEDDGEIISDV	YIEDDGEII	0.727305	0.13	0.841347	0.15	strong
GP1BA	CD42b/GPIb伪	82	ELTKLQVDGTLPVLGT	LQVDGTLPV	0.763362	0.05	0.844422	0.15	strong
GP1BA	CD42b/GPIb伪	232	FRRWLQDNAENVYVW	WLQDNAENV	0.781866	0.03	0.846021	0.15	strong
CD109	CD109	1217	PVKFLIDTHNRLLLQT	FLIDTHNRL	0.778837	0.03	0.835259	0.16	strong
ITGB3	CD61/GPIIIa	260	EKIGWRNDASHLLVFTT	WRNDASHLL	0.722249	0.14	0.828241	0.17	strong
GP1BA	CD42b/GPIb伪	230	LYFRRWLQDNAENVYV	WLQDNAENV	0.755138	0.07	0.830296	0.17	strong
GP1BA	CD42b/GPIb伪	230	LYFRRWLQDNAENVY	WLQDNAENV	0.764458	0.05	0.830523	0.17	strong
CD109	CD109	1215	PSPVKFLIDTHNRLLLQ	FLIDTHNRL	0.773397	0.04	0.831294	0.17	strong
CD109	CD109	1215	PSPVKFLIDTHNRLLL	FLIDTHNRL	0.781343	0.03	0.823218	0.17	strong
CD109	CD109	531	VIVYYIEDDGEIISDV	YIEDDGEII	0.681916	0.29	0.82306	0.18	strong
ITGB3	CD61/GPIIIa	258	CDEKIGWRNDASHLLV	WRNDASHLL	0.70435	0.2	0.821045	0.18	strong
ITGB3	CD61/GPIIIa	138	VDIYYLMDLSYSMKDD	YLMDLSYSM	0.718582	0.15	0.82115	0.18	strong
GP1BA	CD42b/GPIb伪	231	YFRRWLQDNAENVYVW	WLQDNAENV	0.761098	0.06	0.821598	0.18	strong
ITGB3	CD61/GPIIIa	258	CDEKIGWRNDASHLLVF	WRNDASHLL	0.723572	0.14	0.812374	0.19	strong
GP1BA	CD42b/GPIb伪	81	CELTKLQVDGTLPVLG	LQVDGTLPV	0.762331	0.06	0.81627	0.19	strong
CD109	CD109	530	CVIVYYIEDDGEIISD	YIEDDGEII	0.659498	0.43	0.811202	0.2	strong
CD109	CD109	1216	SPVKFLIDTHNRLLLQT	FLIDTHNRL	0.769942	0.05	0.80867	0.2	strong
CD109	CD109	1214	SPSPVKFLIDTHNRLL	FLIDTHNRL	0.771996	0.04	0.811389	0.2	strong
CD109	CD109	1277	NQEAFDLDVAVKENKD	FDLDVAVKE	0.552506	1.66	0.802013	0.21	strong
GP1BA	CD42b/GPIb伪	81	CELTKLQVDGTLPVLGT	LQVDGTLPV	0.76379	0.05	0.804531	0.21	strong
ITGB3	CD61/GPIIIa	258	CDEKIGWRNDASHLLVFT	WRNDASHLL	0.673553	0.34	0.795243	0.22	strong
ITGA2B	CD41/GPIIb	863	VNPLKVDWGLPIPSP	LKVDWGLPI	0.728541	0.13	0.794207	0.22	strong
GP1BA	CD42b/GPIb伪	83	LTKLQVDGTLPVLGTL	LQVDGTLPV	0.757202	0.06	0.795162	0.22	strong
CD109	CD109	1277	NQEAFDLDVAVKENK	FDLDVAVKE	0.640404	0.58	0.784984	0.24	strong
ITGB3	CD61/GPIIIa	259	DEKIGWRNDASHLLVFTT	WRNDASHLL	0.670965	0.35	0.780139	0.24	strong
GP1BA	CD42b/GPIb伪	230	LYFRRWLQDNAENVYVW	WLQDNAENV	0.752519	0.07	0.781416	0.24	strong
ITGB3	CD61/GPIIIa	138	VDIYYLMDLSYSMKD	YLMDLSYSM	0.763333	0.05	0.782494	0.24	strong
CD109	CD109	530	CVIVYYIEDDGEIISDV	YIEDDGEII	0.678049	0.31	0.773463	0.25	strong
ITGB3	CD61/GPIIIa	261	KIGWRNDASHLLVFTTD	WRNDASHLL	0.715357	0.16	0.776175	0.25	strong
ITGB3	CD61/GPIIIa	137	PVDIYYLMDLSYSMKDD	YLMDLSYSM	0.72356	0.14	0.778505	0.25	strong
GP1BA	CD42b/GPIb伪	229	ILYFRRWLQDNAENVYV	WLQDNAENV	0.745984	0.08	0.77883	0.25	strong
GP1BA	CD42b/GPIb伪	232	FRRWLQDNAENVYVWK	WLQDNAENV	0.75414	0.07	0.773649	0.25	strong
GP1BA	CD42b/GPIb伪	82	ELTKLQVDGTLPVLGTL	LQVDGTLPV	0.759888	0.06	0.773909	0.25	strong
GP1BA	CD42b/GPIb伪	84	TKLQVDGTLPVLGTL	LQVDGTLPV	0.762446	0.06	0.776604	0.25	strong
GP1BA	CD42b/GPIb伪	81	CELTKLQVDGTLPVL	LQVDGTLPV	0.781953	0.03	0.777336	0.25	strong
CD109	CD109	1276	QNQEAFDLDVAVKENKD	FDLDVAVKE	0.555452	1.61	0.769614	0.26	strong
CD109	CD109	532	IVYYIEDDGEIISDVL	YIEDDGEII	0.675383	0.33	0.771337	0.26	strong
ITGA2B	CD41/GPIIb	862	PVNPLKVDWGLPIPSP	LKVDWGLPI	0.698828	0.23	0.768989	0.26	strong
ITGB3	CD61/GPIIIa	139	DIYYLMDLSYSMKDDL	YLMDLSYSM	0.711796	0.17	0.768416	0.26	strong
GP1BA	CD42b/GPIb伪	229	ILYFRRWLQDNAENVY	WLQDNAENV	0.732266	0.12	0.768342	0.26	strong
CD109	CD109	1214	SPSPVKFLIDTHNRLLLQ	FLIDTHNRL	0.741397	0.09	0.770831	0.26	strong
CD109	CD109	1278	QEAFDLDVAVKENKDD	FDLDVAVKE	0.542587	1.81	0.760296	0.27	strong
ITGB3	CD61/GPIIIa	115	ALRLRPDDSKNFSIQ	LRPDDSKNF	0.649566	0.51	0.762798	0.27	strong
ITGB3	CD61/GPIIIa	257	VCDEKIGWRNDASHLLV	WRNDASHLL	0.704618	0.2	0.761174	0.27	strong
CD109	CD109	1214	SPSPVKFLIDTHNRLLL	FLIDTHNRL	0.769499	0.05	0.763693	0.27	strong
CD109	CD109	587	VGIVAVDKSVNLMNA	VAVDKSVNL	0.673421	0.34	0.756746	0.28	strong
GP1BA	CD42b/GPIb伪	80	RCELTKLQVDGTLPVLGT	LQVDGTLPV	0.714802	0.16	0.7527	0.28	strong
CD109	CD109	1215	PSPVKFLIDTHNRLLLQT	FLIDTHNRL	0.738603	0.1	0.755582	0.28	strong
GP1BA	CD42b/GPIb伪	233	RRWLQDNAENVYVWK	WLQDNAENV	0.756461	0.06	0.756929	0.28	strong
GP1BA	CD42b/GPIb伪	80	RCELTKLQVDGTLPVLG	LQVDGTLPV	0.760806	0.06	0.756624	0.28	strong
CD109	CD109	1217	PVKFLIDTHNRLLLQTA	FLIDTHNRL	0.763959	0.05	0.757609	0.28	strong
ITGB3	CD61/GPIIIa	114	IALRLRPDDSKNFSIQ	LRPDDSKNF	0.603372	0.93	0.751542	0.29	strong
ITGB3	CD61/GPIIIa	138	VDIYYLMDLSYSMKDDL	YLMDLSYSM	0.719736	0.15	0.746798	0.29	strong
GP1BA	CD42b/GPIb伪	231	YFRRWLQDNAENVYVWK	WLQDNAENV	0.748687	0.08	0.751299	0.29	strong
CD109	CD109	1214	SPSPVKFLIDTHNRL	FLIDTHNRL	0.770533	0.04	0.747934	0.29	strong
CD109	CD109	1277	NQEAFDLDVAVKENKDD	FDLDVAVKE	0.549722	1.7	0.744679	0.3	strong
CD109	CD109	529	ACVIVYYIEDDGEIISD	YIEDDGEII	0.654639	0.47	0.744284	0.3	strong
ITGB3	CD61/GPIIIa	260	EKIGWRNDASHLLVFTTD	WRNDASHLL	0.666201	0.38	0.745007	0.3	strong
ITGA2	CD49b/GPIa	173	IDVVVVCDESNSIYP	VVCDESNSI	0.668218	0.37	0.744116	0.3	strong
CD109	CD109	531	VIVYYIEDDGEIISDVL	YIEDDGEII	0.67442	0.33	0.740268	0.3	strong
CD109	CD109	1213	SSPSPVKFLIDTHNRLL	FLIDTHNRL	0.758855	0.06	0.741125	0.3	strong
ITGB3	CD61/GPIIIa	257	VCDEKIGWRNDASHLLVF	WRNDASHLL	0.669108	0.36	0.736891	0.31	strong
ITGB3	CD61/GPIIIa	257	VCDEKIGWRNDASHLLVFT	WRNDASHLL	0.708994	0.18	0.730982	0.32	strong
GP1BA	CD42b/GPIb伪	81	CELTKLQVDGTLPVLGTL	LQVDGTLPV	0.712281	0.17	0.732607	0.32	strong
ITGB3	CD61/GPIIIa	258	CDEKIGWRNDASHLLVFTT	WRNDASHLL	0.707035	0.19	0.722081	0.34	strong
CD109	CD109	1216	SPVKFLIDTHNRLLLQTA	FLIDTHNRL	0.734311	0.11	0.721221	0.34	strong
CD109	CD109	1218	VKFLIDTHNRLLLQT	FLIDTHNRL	0.779875	0.03	0.724494	0.34	strong
ITGB3	CD61/GPIIIa	114	IALRLRPDDSKNFSI	LRPDDSKNF	0.65416	0.47	0.71681	0.35	strong
ITGB3	CD61/GPIIIa	258	CDEKIGWRNDASHLL	WRNDASHLL	0.716373	0.16	0.720826	0.35	strong
ITGB3	CD61/GPIIIa	262	IGWRNDASHLLVFTT	WRNDASHLL	0.722842	0.14	0.717453	0.35	strong
CD109	CD109	1276	QNQEAFDLDVAVKENK	FDLDVAVKE	0.567969	1.43	0.71372	0.36	strong
CD109	CD109	586	IVGIVAVDKSVNLMN	VAVDKSVNL	0.665625	0.38	0.715972	0.36	strong
ITGA2B	CD41/GPIIb	863	VNPLKVDWGLPIPSPS	LKVDWGLPI	0.692608	0.25	0.712402	0.36	strong
GP1BA	CD42b/GPIb伪	229	ILYFRRWLQDNAENVYVW	WLQDNAENV	0.70361	0.21	0.711996	0.36	strong
CD109	CD109	530	CVIVYYIEDDGEIIS	YIEDDGEII	0.723923	0.14	0.713808	0.36	strong
ITGA2B	CD41/GPIIb	862	PVNPLKVDWGLPIPS	LKVDWGLPI	0.728185	0.13	0.71356	0.36	strong
ITGA2B	CD41/GPIIb	861	PPVNPLKVDWGLPIPSP	LKVDWGLPI	0.695265	0.24	0.709821	0.37	strong
CD109	CD109	1275	IQNQEAFDLDVAVKENKD	FDLDVAVKE	0.464778	3.68	0.705443	0.38	strong
ITGA2	CD49b/GPIa	174	DVVVVCDESNSIYPW	VVCDESNSI	0.679355	0.31	0.706263	0.38	strong
GP1BA	CD42b/GPIb伪	83	LTKLQVDGTLPVLGTLD	LQVDGTLPV	0.752256	0.07	0.704124	0.38	strong
CD109	CD109	1213	SSPSPVKFLIDTHNRLLLQ	FLIDTHNRL	0.761811	0.06	0.70476	0.38	strong
ITGB3	CD61/GPIIIa	113	RIALRLRPDDSKNFSIQ	LRPDDSKNF	0.603869	0.92	0.699502	0.39	strong
ITGA2	CD49b/GPIa	241	QTSQYGGDLTNTFGA	YGGDLTNTF	0.61873	0.76	0.702218	0.39	strong
CD109	CD109	586	IVGIVAVDKSVNLMNA	VAVDKSVNL	0.625091	0.7	0.70243	0.39	strong
GP1BA	CD42b/GPIb伪	228	EILYFRRWLQDNAENVYV	WLQDNAENV	0.69027	0.26	0.700426	0.39	strong
CD109	CD109	533	VYYIEDDGEIISDVL	YIEDDGEII	0.702871	0.21	0.701182	0.39	strong
ITGB3	CD61/GPIIIa	137	PVDIYYLMDLSYSMKD	YLMDLSYSM	0.717582	0.15	0.698536	0.39	strong
ITGB3	CD61/GPIIIa	259	DEKIGWRNDASHLLVFTTD	WRNDASHLL	0.703484	0.21	0.697543	0.4	strong
GP1BA	CD42b/GPIb伪	228	EILYFRRWLQDNAENVY	WLQDNAENV	0.722371	0.14	0.694159	0.4	strong
CD109	CD109	1214	SPSPVKFLIDTHNRLLLQT	FLIDTHNRL	0.759919	0.06	0.696426	0.4	strong
CD109	CD109	1276	QNQEAFDLDVAVKENKDD	FDLDVAVKE	0.461085	3.82	0.690227	0.41	strong
CD109	CD109	529	ACVIVYYIEDDGEIISDV	YIEDDGEII	0.589238	1.12	0.691165	0.41	strong
ITGB3	CD61/GPIIIa	115	ALRLRPDDSKNFSIQV	LRPDDSKNF	0.59685	1.02	0.692877	0.41	strong
GP1BA	CD42b/GPIb伪	230	LYFRRWLQDNAENVYVWK	WLQDNAENV	0.700649	0.22	0.69202	0.41	strong
CD109	CD109	1278	QEAFDLDVAVKENKDDL	FDLDVAVKE	0.538749	1.88	0.686279	0.42	strong
ITGA2	CD49b/GPIa	242	TSQYGGDLTNTFGAI	YGGDLTNTF	0.646761	0.53	0.689127	0.42	strong
GP1BA	CD42b/GPIb伪	82	ELTKLQVDGTLPVLGTLD	LQVDGTLPV	0.707413	0.19	0.687132	0.42	strong
GP1BA	CD42b/GPIb伪	80	RCELTKLQVDGTLPVL	LQVDGTLPV	0.762273	0.06	0.687745	0.42	strong
ITGA2	CD49b/GPIa	172	LIDVVVVCDESNSIYP	VVCDESNSI	0.61922	0.76	0.683024	0.43	strong
ITGA2	CD49b/GPIa	929	KIPLLYDAEIHLTRS	LLYDAEIHL	0.63424	0.62	0.681572	0.43	strong
ITGB3	CD61/GPIIIa	261	KIGWRNDASHLLVFTTDA	WRNDASHLL	0.657525	0.44	0.677686	0.44	strong
GP1BA	CD42b/GPIb伪	79	DRCELTKLQVDGTLPVLG	LQVDGTLPV	0.710379	0.18	0.679455	0.44	strong
CD109	CD109	1213	SSPSPVKFLIDTHNRLLL	FLIDTHNRL	0.734245	0.11	0.677777	0.44	strong
GP1BA	CD42b/GPIb伪	232	FRRWLQDNAENVYVWKQ	WLQDNAENV	0.74062	0.1	0.681042	0.44	strong
ITGB3	CD61/GPIIIa	136	YPVDIYYLMDLSYSMKDD	YLMDLSYSM	0.642808	0.56	0.674288	0.45	strong
ITGA2B	CD41/GPIIb	862	PVNPLKVDWGLPIPSPS	LKVDWGLPI	0.691975	0.25	0.676666	0.45	strong
ITGB3	CD61/GPIIIa	355	TVGVLSMDSSNVLQL	LSMDSSNVL	0.739758	0.1	0.673011	0.45	strong
CD109	CD109	1215	PSPVKFLIDTHNRLLLQTA	FLIDTHNRL	0.756926	0.06	0.673328	0.45	strong
CD109	CD109	530	CVIVYYIEDDGEIISDVL	YIEDDGEII	0.586631	1.16	0.67019	0.46	strong
ITGB3	CD61/GPIIIa	113	RIALRLRPDDSKNFSI	LRPDDSKNF	0.604455	0.91	0.671861	0.46	strong
ITGA2	CD49b/GPIa	173	IDVVVVCDESNSIYPW	VVCDESNSI	0.634767	0.62	0.669675	0.46	strong
ITGB3	CD61/GPIIIa	256	TVCDEKIGWRNDASHLLV	WRNDASHLL	0.637613	0.6	0.670796	0.46	strong
CD109	CD109	532	IVYYIEDDGEIISDVLK	YIEDDGEII	0.666811	0.38	0.666584	0.47	strong
ITGB3	CD61/GPIIIa	139	DIYYLMDLSYSMKDDLW	YLMDLSYSM	0.711267	0.17	0.666678	0.47	strong
GP1BA	CD42b/GPIb伪	84	TKLQVDGTLPVLGTLD	LQVDGTLPV	0.733336	0.11	0.667521	0.47	strong
CD109	CD109	1213	SSPSPVKFLIDTHNRL	FLIDTHNRL	0.747333	0.08	0.666446	0.47	strong
GP1BA	CD42b/GPIb伪	79	DRCELTKLQVDGTLPVLGT	LQVDGTLPV	0.749572	0.07	0.667333	0.47	strong
ITGB3	CD61/GPIIIa	114	IALRLRPDDSKNFSIQV	LRPDDSKNF	0.600431	0.97	0.664301	0.48	strong
CD109	CD109	1279	EAFDLDVAVKENKDD	FDLDVAVKE	0.592672	1.07	0.657777	0.49	strong
ITGA2	CD49b/GPIa	838	NTGIVVDFSENLFFA	IVVDFSENL	0.654385	0.47	0.659811	0.49	strong
ITGB3	CD61/GPIIIa	256	TVCDEKIGWRNDASHLLVF	WRNDASHLL	0.700969	0.22	0.659561	0.49	strong
CD109	CD109	1277	NQEAFDLDVAVKENKDDL	FDLDVAVKE	0.453928	4.09	0.652825	0.5	strong
CD109	CD109	1275	IQNQEAFDLDVAVKENK	FDLDVAVKE	0.569995	1.4	0.653814	0.5	strong
ITGB3	CD61/GPIIIa	113	RIALRLRPDDSKNFS	LRPDDSKNF	0.616518	0.78	0.655683	0.5	strong
ITGB3	CD61/GPIIIa	260	EKIGWRNDASHLLVFTTDA	WRNDASHLL	0.697562	0.23	0.653149	0.5	strong
CD109	CD109	1212	PSSPSPVKFLIDTHNRLL	FLIDTHNRL	0.721538	0.14	0.653235	0.5	strong
ITGB3	CD61/GPIIIa	354	TTVGVLSMDSSNVLQ	LSMDSSNVL	0.726289	0.13	0.65555	0.5	strong
CD109	CD109	1217	PVKFLIDTHNRLLLQTAE	FLIDTHNRL	0.727141	0.13	0.654897	0.5	strong
GP1BA	CD42b/GPIb伪	80	RCELTKLQVDGTLPVLGTL	LQVDGTLPV	0.747646	0.08	0.656146	0.5	strong
ITGB3	CD61/GPIIIa	137	PVDIYYLMDLSYSMKDDL	YLMDLSYSM	0.639187	0.59	0.651464	0.51	strong
CD109	CD109	256	YGKPVKGDVTLTFLP	VKGDVTLTF	0.668554	0.37	0.651066	0.51	strong
ITGA2B	CD41/GPIIb	861	PPVNPLKVDWGLPIPS	LKVDWGLPI	0.698789	0.23	0.648073	0.51	strong
ITGA2	CD49b/GPIa	928	LKIPLLYDAEIHLTR	LLYDAEIHL	0.633178	0.63	0.645551	0.52	strong
GP1BA	CD42b/GPIb伪	231	YFRRWLQDNAENVYVWKQ	WLQDNAENV	0.695026	0.24	0.644602	0.52	strong
GP1BA	CD42b/GPIb伪	233	RRWLQDNAENVYVWKQ	WLQDNAENV	0.71885	0.15	0.646618	0.52	strong
ITGB3	CD61/GPIIIa	356	VGVLSMDSSNVLQLI	LSMDSSNVL	0.746345	0.08	0.643767	0.52	strong
CD109	CD109	528	KACVIVYYIEDDGEIISD	YIEDDGEII	0.5595	1.55	0.64243	0.53	strong
CD109	CD109	585	SIVGIVAVDKSVNLMNA	VAVDKSVNL	0.623594	0.72	0.643294	0.53	strong
CD109	CD109	1276	QNQEAFDLDVAVKEN	FDLDVAVKE	0.624349	0.71	0.641133	0.53	strong
ITGA2B	CD41/GPIIb	860	QPPVNPLKVDWGLPIPSP	LKVDWGLPI	0.625233	0.7	0.642192	0.53	strong
CD109	CD109	587	VGIVAVDKSVNLMNAS	VAVDKSVNL	0.616939	0.78	0.638481	0.54	strong
CD109	CD109	529	ACVIVYYIEDDGEIIS	YIEDDGEII	0.670086	0.36	0.631077	0.55	strong
ITGB3	CD61/GPIIIa	256	TVCDEKIGWRNDASHLLVFT	WRNDASHLL	0.705085	0.2	0.633573	0.55	strong
CD109	CD109	1216	SPVKFLIDTHNRLLLQTAE	FLIDTHNRL	0.752263	0.07	0.630932	0.55	strong
ITGB3	CD61/GPIIIa	257	VCDEKIGWRNDASHLLVFTT	WRNDASHLL	0.70366	0.21	0.630493	0.56	strong
GP1BA	CD42b/GPIb伪	228	EILYFRRWLQDNAENVYVW	WLQDNAENV	0.743392	0.09	0.626838	0.56	strong
ITGA2	CD49b/GPIa	241	QTSQYGGDLTNTFGAI	YGGDLTNTF	0.577331	1.28	0.624066	0.57	strong
CD109	CD109	531	VIVYYIEDDGEIISDVLK	YIEDDGEII	0.580918	1.24	0.622832	0.57	strong
CD109	CD109	585	SIVGIVAVDKSVNLMN	VAVDKSVNL	0.611135	0.84	0.623201	0.57	strong
ITGA2B	CD41/GPIIb	861	PPVNPLKVDWGLPIPSPS	LKVDWGLPI	0.62314	0.72	0.624384	0.57	strong
GP1BA	CD42b/GPIb伪	81	CELTKLQVDGTLPVLGTLD	LQVDGTLPV	0.744002	0.09	0.625417	0.57	strong
ITGB3	CD61/GPIIIa	136	YPVDIYYLMDLSYSMKD	YLMDLSYSM	0.72003	0.15	0.619285	0.58	strong
CD109	CD109	1218	VKFLIDTHNRLLLQTA	FLIDTHNRL	0.758515	0.06	0.621345	0.58	strong
CD109	CD109	1274	SIQNQEAFDLDVAVKENKD	FDLDVAVKE	0.540542	1.85	0.616945	0.59	strong
ITGA2	CD49b/GPIa	928	LKIPLLYDAEIHLTRS	LLYDAEIHL	0.579431	1.26	0.615327	0.59	strong
ITGB3	CD61/GPIIIa	257	VCDEKIGWRNDASHLL	WRNDASHLL	0.664007	0.39	0.616109	0.59	strong
GP1BA	CD42b/GPIb伪	229	ILYFRRWLQDNAENVYVWK	WLQDNAENV	0.741393	0.09	0.614555	0.59	strong
ITGB3	CD61/GPIIIa	137	PVDIYYLMDLSYSMK	YLMDLSYSM	0.751919	0.07	0.616605	0.59	strong
CD109	CD109	1212	PSSPSPVKFLIDTHNRLLLQ	FLIDTHNRL	0.762215	0.06	0.614562	0.59	strong
ITGB3	CD61/GPIIIa	112	QRIALRLRPDDSKNFSIQ	LRPDDSKNF	0.504811	2.58	0.612617	0.6	strong
ITGB3	CD61/GPIIIa	258	CDEKIGWRNDASHLLVFTTD	WRNDASHLL	0.700818	0.22	0.613818	0.6	strong
ITGA2B	CD41/GPIIb	864	NPLKVDWGLPIPSPS	LKVDWGLPI	0.704108	0.21	0.611351	0.6	strong
GP1BA	CD42b/GPIb伪	229	ILYFRRWLQDNAENV	WLQDNAENV	0.737588	0.1	0.611647	0.6	strong
CD109	CD109	1213	SSPSPVKFLIDTHNRLLLQT	FLIDTHNRL	0.760739	0.06	0.611185	0.6	strong
CD109	CD109	1275	IQNQEAFDLDVAVKENKDD	FDLDVAVKE	0.538697	1.88	0.608571	0.61	strong
CD109	CD109	586	IVGIVAVDKSVNLMNAS	VAVDKSVNL	0.618742	0.76	0.605825	0.61	strong
ITGA2	CD49b/GPIa	172	LIDVVVVCDESNSIYPW	VVCDESNSI	0.629599	0.66	0.607156	0.61	strong
ITGA2	CD49b/GPIa	837	YNTGIVVDFSENLFF	IVVDFSENL	0.642867	0.56	0.609669	0.61	strong
ITGB3	CD61/GPIIIa	262	IGWRNDASHLLVFTTD	WRNDASHLL	0.676203	0.32	0.607351	0.61	strong
ITGA2	CD49b/GPIa	171	SLIDVVVVCDESNSIYP	VVCDESNSI	0.612544	0.82	0.60486	0.62	strong
ITGA2	CD49b/GPIa	174	DVVVVCDESNSIYPWD	VVCDESNSI	0.626238	0.69	0.602526	0.62	strong
ITGA2	CD49b/GPIa	836	AYNTGIVVDFSENLF	IVVDFSENL	0.649614	0.51	0.603448	0.62	strong
ITGA2B	CD41/GPIIb	863	VNPLKVDWGLPIPSPSP	LKVDWGLPI	0.684943	0.28	0.601765	0.62	strong
ITGA2B	CD41/GPIIb	861	PPVNPLKVDWGLPIP	LKVDWGLPI	0.720984	0.14	0.603947	0.62	strong
CD109	CD109	692	ETWIWLDTNMGYRIY	IWLDTNMGY	0.732023	0.12	0.603298	0.62	strong
GP1BA	CD42b/GPIb伪	227	CEILYFRRWLQDNAENVYV	WLQDNAENV	0.73486	0.11	0.602999	0.62	strong
ITGA2	CD49b/GPIa	240	SQTSQYGGDLTNTFGA	YGGDLTNTF	0.53845	1.88	0.60108	0.63	strong
CD109	CD109	1000	DPYIDIDQNVLHRTY	IDIDQNVLH	0.567552	1.43	0.598935	0.63	strong
GP1BA	CD42b/GPIb伪	83	LTKLQVDGTLPVLGTLDL	LQVDGTLPV	0.698558	0.23	0.599397	0.63	strong
ITGB3	CD61/GPIIIa	140	IYYLMDLSYSMKDDL	YLMDLSYSM	0.738676	0.1	0.598962	0.63	strong
CD109	CD109	999	ADPYIDIDQNVLHRT	IDIDQNVLH	0.559072	1.55	0.594331	0.64	strong
ITGB3	CD61/GPIIIa	138	VDIYYLMDLSYSMKDDLW	YLMDLSYSM	0.633143	0.63	0.59696	0.64	strong
CD109	CD109	257	GKPVKGDVTLTFLPL	VKGDVTLTF	0.680159	0.3	0.596099	0.64	strong
CD109	CD109	691	PETWIWLDTNMGYRI	IWLDTNMGY	0.727252	0.13	0.596306	0.64	strong
CD109	CD109	1212	PSSPSPVKFLIDTHNRLLL	FLIDTHNRL	0.751076	0.07	0.59494	0.64	strong
CD109	CD109	1214	SPSPVKFLIDTHNRLLLQTA	FLIDTHNRL	0.758406	0.06	0.595257	0.64	strong
ITGB3	CD61/GPIIIa	113	RIALRLRPDDSKNFSIQV	LRPDDSKNF	0.503476	2.61	0.592292	0.65	strong
CD109	CD109	255	TYGKPVKGDVTLTFLP	VKGDVTLTF	0.623185	0.72	0.590581	0.65	strong
CD109	CD109	533	VYYIEDDGEIISDVLK	YIEDDGEII	0.643526	0.55	0.590063	0.65	strong
GP1BA	CD42b/GPIb伪	227	CEILYFRRWLQDNAENVY	WLQDNAENV	0.654615	0.47	0.59044	0.65	strong
ITGB3	CD61/GPIIIa	112	QRIALRLRPDDSKNFSI	LRPDDSKNF	0.603131	0.93	0.588941	0.66	strong
CD109	CD109	528	KACVIVYYIEDDGEIISDV	YIEDDGEII	0.669055	0.36	0.587452	0.66	strong
CD109	CD109	1276	QNQEAFDLDVAVKENKDDL	FDLDVAVKE	0.534531	1.95	0.582049	0.67	strong
ITGB3	CD61/GPIIIa	115	ALRLRPDDSKNFSIQVR	LRPDDSKNF	0.59201	1.08	0.58277	0.67	strong
ITGB3	CD61/GPIIIa	259	DEKIGWRNDASHLLVFTTDA	WRNDASHLL	0.696241	0.23	0.582405	0.67	strong
ITGB3	CD61/GPIIIa	112	QRIALRLRPDDSKNFS	LRPDDSKNF	0.557954	1.57	0.579941	0.68	strong
ITGA2B	CD41/GPIIb	578	TTMAFLRDEADFRDK	FLRDEADFR	0.596506	1.02	0.578593	0.68	strong
ITGA2B	CD41/GPIIb	862	PVNPLKVDWGLPIPSPSP	LKVDWGLPI	0.618315	0.76	0.579969	0.68	strong
GP1BA	CD42b/GPIb伪	230	LYFRRWLQDNAENVYVWKQ	WLQDNAENV	0.737445	0.1	0.580485	0.68	strong
GP1BA	CD42b/GPIb伪	79	DRCELTKLQVDGTLPVL	LQVDGTLPV	0.756825	0.06	0.581438	0.68	strong
CD109	CD109	1278	QEAFDLDVAVKENKDDLN	FDLDVAVKE	0.442908	4.53	0.577374	0.69	strong
ITGA2	CD49b/GPIa	172	LIDVVVVCDESNSIY	VVCDESNSI	0.667966	0.37	0.574053	0.69	strong
CD109	CD109	529	ACVIVYYIEDDGEIISDVL	YIEDDGEII	0.668079	0.37	0.576159	0.69	strong
ITGB3	CD61/GPIIIa	255	ATVCDEKIGWRNDASHLLV	WRNDASHLL	0.67815	0.31	0.577294	0.69	strong
ITGB3	CD61/GPIIIa	355	TVGVLSMDSSNVLQLI	LSMDSSNVL	0.722929	0.14	0.574539	0.69	strong
ITGA2B	CD41/GPIIb	249	SQSLSFDSSNPEYFD	LSFDSSNPE	0.581375	1.23	0.571134	0.7	strong
CD109	CD109	588	GIVAVDKSVNLMNAS	VAVDKSVNL	0.647108	0.53	0.571489	0.7	strong
ITGB3	CD61/GPIIIa	261	KIGWRNDASHLLVFTTDAK	WRNDASHLL	0.687111	0.27	0.57326	0.7	strong
ITGB3	CD61/GPIIIa	354	TTVGVLSMDSSNVLQL	LSMDSSNVL	0.711	0.17	0.57261	0.7	strong
GP1BA	CD42b/GPIb伪	78	LDRCELTKLQVDGTLPVLG	LQVDGTLPV	0.741705	0.09	0.571957	0.7	strong
ITGA2	CD49b/GPIa	240	SQTSQYGGDLTNTFG	YGGDLTNTF	0.594537	1.05	0.568071	0.71	strong
ITGA2	CD49b/GPIa	837	YNTGIVVDFSENLFFA	IVVDFSENL	0.604173	0.92	0.566629	0.71	strong
ITGA2	CD49b/GPIa	173	IDVVVVCDESNSIYPWD	VVCDESNSI	0.624305	0.71	0.567606	0.71	strong
CD109	CD109	585	SIVGIVAVDKSVNLM	VAVDKSVNL	0.650837	0.5	0.566694	0.71	strong
GP1BA	CD42b/GPIb伪	82	ELTKLQVDGTLPVLGTLDL	LQVDGTLPV	0.737948	0.1	0.569333	0.71	strong
CD109	CD109	1274	SIQNQEAFDLDVAVKENK	FDLDVAVKE	0.475622	3.34	0.565427	0.72	strong
ITGA2	CD49b/GPIa	240	SQTSQYGGDLTNTFGAI	YGGDLTNTF	0.580348	1.24	0.563768	0.72	strong
CD109	CD109	1212	PSSPSPVKFLIDTHNRL	FLIDTHNRL	0.732053	0.12	0.565005	0.72	strong
CD109	CD109	1211	GPSSPSPVKFLIDTHNRLL	FLIDTHNRL	0.743141	0.09	0.565621	0.72	strong
CD109	CD109	1215	PSPVKFLIDTHNRLLLQTAE	FLIDTHNRL	0.754964	0.07	0.56591	0.72	strong
ITGB3	CD61/GPIIIa	135	DYPVDIYYLMDLSYSMKDD	YLMDLSYSM	0.684868	0.28	0.562169	0.73	strong
ITGA2	CD49b/GPIa	927	NLKIPLLYDAEIHLTRS	LLYDAEIHL	0.578793	1.26	0.556952	0.74	strong
CD109	CD109	256	YGKPVKGDVTLTFLPL	VKGDVTLTF	0.645684	0.54	0.556891	0.74	strong
ITGA2	CD49b/GPIa	1104	NPEIYVIEDNTVTIP	VIEDNTVTI	0.667664	0.37	0.557997	0.74	strong
ITGA2B	CD41/GPIIb	860	QPPVNPLKVDWGLPIPS	LKVDWGLPI	0.693611	0.24	0.558012	0.74	strong
CD109	CD109	1217	PVKFLIDTHNRLLLQTAEL	FLIDTHNRL	0.744541	0.09	0.556809	0.74	strong
CD109	CD109	999	ADPYIDIDQNVLHRTY	IDIDQNVLH	0.510105	2.46	0.555854	0.75	strong
ITGA2B	CD41/GPIIb	859	PQPPVNPLKVDWGLPIPSP	LKVDWGLPI	0.690544	0.26	0.555114	0.75	strong
CD109	CD109	690	FPETWIWLDTNMGYR	IWLDTNMGY	0.71467	0.16	0.554858	0.75	strong
ITGA2B	CD41/GPIIb	53	SLDFHKDSHGRVAIV	FHKDSHGRV	0.607887	0.87	0.550238	0.76	strong
ITGB3	CD61/GPIIIa	136	YPVDIYYLMDLSYSMKDDL	YLMDLSYSM	0.68235	0.29	0.549746	0.76	strong
GP1BA	CD42b/GPIb伪	232	FRRWLQDNAENVYVWKQG	WLQDNAENV	0.685196	0.28	0.550256	0.76	strong
GP1BA	CD42b/GPIb伪	78	LDRCELTKLQVDGTLPVLGT	LQVDGTLPV	0.751853	0.07	0.550322	0.76	strong
ITGA2	CD49b/GPIa	242	TSQYGGDLTNTFGAIQ	YGGDLTNTF	0.565407	1.46	0.547992	0.77	strong
ITGA2	CD49b/GPIa	1105	PEIYVIEDNTVTIPL	VIEDNTVTI	0.68565	0.28	0.549029	0.77	strong
ITGA2B	CD41/GPIIb	860	QPPVNPLKVDWGLPIPSPS	LKVDWGLPI	0.689487	0.26	0.546246	0.77	strong
ITGB3	CD61/GPIIIa	255	ATVCDEKIGWRNDASHLLVF	WRNDASHLL	0.693727	0.24	0.546983	0.77	strong
CD109	CD109	691	PETWIWLDTNMGYRIY	IWLDTNMGY	0.713786	0.16	0.545987	0.77	strong
GP1BA	CD42b/GPIb伪	79	DRCELTKLQVDGTLPVLGTL	LQVDGTLPV	0.750707	0.07	0.548125	0.77	strong
GP1BA	CD42b/GPIb伪	80	RCELTKLQVDGTLPV	LQVDGTLPV	0.755259	0.07	0.54606	0.77	strong
CD109	CD109	530	CVIVYYIEDDGEIISDVLK	YIEDDGEII	0.664368	0.39	0.544547	0.78	strong
GP1BA	CD42b/GPIb伪	84	TKLQVDGTLPVLGTLDL	LQVDGTLPV	0.727673	0.13	0.545472	0.78	strong
ITGB3	CD61/GPIIIa	114	IALRLRPDDSKNFSIQVR	LRPDDSKNF	0.498032	2.75	0.541765	0.79	strong
ITGA2	CD49b/GPIa	929	KIPLLYDAEIHLTRST	LLYDAEIHL	0.568996	1.41	0.541451	0.79	strong
ITGB3	CD61/GPIIIa	116	LRLRPDDSKNFSIQV	LRPDDSKNF	0.628258	0.68	0.539348	0.79	strong
CD109	CD109	584	DSIVGIVAVDKSVNLMNA	VAVDKSVNL	0.523937	2.16	0.537318	0.8	strong
ITGA2B	CD41/GPIIb	577	HTTMAFLRDEADFRDK	FLRDEADFR	0.537281	1.9	0.538268	0.8	strong
ITGA2	CD49b/GPIa	927	NLKIPLLYDAEIHLTR	LLYDAEIHL	0.573901	1.34	0.537298	0.8	strong
ITGA2B	CD41/GPIIb	52	FSLDFHKDSHGRVAI	FHKDSHGRV	0.582429	1.22	0.538072	0.8	strong
CD109	CD109	584	DSIVGIVAVDKSVNLMN	VAVDKSVNL	0.607348	0.88	0.536941	0.8	strong
ITGB3	CD61/GPIIIa	353	GTTVGVLSMDSSNVLQ	LSMDSSNVL	0.69118	0.25	0.535997	0.8	strong
CD109	CD109	532	IVYYIEDDGEIISDVLKI	YIEDDGEII	0.570638	1.39	0.532749	0.81	strong
CD109	CD109	1277	NQEAFDLDVAVKENKDDLN	FDLDVAVKE	0.527476	2.09	0.530912	0.82	strong
ITGA2B	CD41/GPIIb	579	TMAFLRDEADFRDKL	FLRDEADFR	0.621622	0.73	0.530284	0.82	strong
ITGB3	CD61/GPIIIa	260	EKIGWRNDASHLLVFTTDAK	WRNDASHLL	0.68889	0.26	0.529268	0.82	strong
CD109	CD109	1275	IQNQEAFDLDVAVKEN	FDLDVAVKE	0.544012	1.79	0.527749	0.83	strong
GP1BA	CD42b/GPIb伪	259	VASVQCDNSDKFPVY	VQCDNSDKF	0.606806	0.88	0.528484	0.83	strong
CD109	CD109	527	PKACVIVYYIEDDGEIISD	YIEDDGEII	0.644721	0.55	0.527614	0.83	strong
CD109	CD109	281	TKTFKINGSANFSFN	FKINGSANF	0.654989	0.47	0.526562	0.83	strong
GP1BA	CD42b/GPIb伪	80	RCELTKLQVDGTLPVLGTLD	LQVDGTLPV	0.748106	0.08	0.52842	0.83	strong
ITGA2	CD49b/GPIa	239	TSQTSQYGGDLTNTFGA	YGGDLTNTF	0.539265	1.87	0.523959	0.84	strong
ITGA2	CD49b/GPIa	241	QTSQYGGDLTNTFGAIQ	YGGDLTNTF	0.573728	1.34	0.52306	0.84	strong
CD109	CD109	587	VGIVAVDKSVNLMNASN	VAVDKSVNL	0.609571	0.85	0.522793	0.84	strong
CD109	CD109	528	KACVIVYYIEDDGEIIS	YIEDDGEII	0.662114	0.41	0.52531	0.84	strong
ITGA2	CD49b/GPIa	171	SLIDVVVVCDESNSIYPW	VVCDESNSI	0.5271	2.1	0.518763	0.85	strong
ITGA2	CD49b/GPIa	836	AYNTGIVVDFSENLFFA	IVVDFSENL	0.602187	0.94	0.519404	0.85	strong
CD109	CD109	197	SHPILGDWSIQVQVN	ILGDWSIQV	0.66376	0.39	0.519369	0.85	strong
GP1BA	CD42b/GPIb伪	231	YFRRWLQDNAENVYVWKQG	WLQDNAENV	0.731021	0.12	0.518902	0.85	strong
GP9	CD42a/GPIX	83	TQNPWHCDCSLTYLR	WHCDCSLTY	0.68324	0.29	0.518268	0.86	strong
ITGA2B	CD41/GPIIb	861	PPVNPLKVDWGLPIPSPSP	LKVDWGLPI	0.686437	0.27	0.516686	0.86	strong
CD109	CD109	1216	SPVKFLIDTHNRLLLQTAEL	FLIDTHNRL	0.749758	0.07	0.518191	0.86	strong
CD109	CD109	998	EADPYIDIDQNVLHRT	IDIDQNVLH	0.496352	2.79	0.51295	0.87	strong
CD109	CD109	585	SIVGIVAVDKSVNLMNAS	VAVDKSVNL	0.520866	2.23	0.515179	0.87	strong
CD109	CD109	130	SVFIQTDKALYKPKQ	IQTDKALYK	0.570429	1.39	0.51211	0.87	strong
ITGA2	CD49b/GPIa	928	LKIPLLYDAEIHLTRST	LLYDAEIHL	0.572928	1.35	0.515142	0.87	strong
CD109	CD109	129	ISVFIQTDKALYKPK	IQTDKALYK	0.581249	1.23	0.514963	0.87	strong
ITGB3	CD61/GPIIIa	111	PQRIALRLRPDDSKNFSIQ	LRPDDSKNF	0.589042	1.12	0.514856	0.87	strong
ITGB3	CD61/GPIIIa	137	PVDIYYLMDLSYSMKDDLW	YLMDLSYSM	0.678158	0.31	0.514728	0.87	strong
ITGA2B	CD41/GPIIb	860	QPPVNPLKVDWGLPIP	LKVDWGLPI	0.68974	0.26	0.513393	0.87	strong
GP1BA	CD42b/GPIb伪	233	RRWLQDNAENVYVWKQG	WLQDNAENV	0.705047	0.2	0.515094	0.87	strong
CD109	CD109	1279	EAFDLDVAVKENKDDL	FDLDVAVKE	0.504636	2.59	0.511011	0.88	strong
CD109	CD109	998	EADPYIDIDQNVLHR	IDIDQNVLH	0.55877	1.56	0.508878	0.88	strong
ITGA2B	CD41/GPIIb	578	TTMAFLRDEADFRDKL	FLRDEADFR	0.570104	1.4	0.510206	0.88	strong
GP1BA	CD42b/GPIb伪	258	NVASVQCDNSDKFPV	VQCDNSDKF	0.584382	1.19	0.509	0.88	strong
ITGA2	CD49b/GPIa	838	NTGIVVDFSENLFFAS	IVVDFSENL	0.59913	0.98	0.508905	0.88	strong
ITGB3	CD61/GPIIIa	256	TVCDEKIGWRNDASHLL	WRNDASHLL	0.662745	0.4	0.510454	0.88	strong
ITGA2B	CD41/GPIIb	248	SSQSLSFDSSNPEYFD	LSFDSSNPE	0.493956	2.85	0.506194	0.89	strong
CD109	CD109	1273	RSIQNQEAFDLDVAVKENKD	FDLDVAVKE	0.563084	1.49	0.50644	0.89	strong
ITGB3	CD61/GPIIIa	112	QRIALRLRPDDSKNFSIQV	LRPDDSKNF	0.588922	1.12	0.505619	0.89	strong
CD109	CD109	254	YTYGKPVKGDVTLTFLP	VKGDVTLTF	0.625465	0.7	0.50688	0.89	strong
CD109	CD109	690	FPETWIWLDTNMGYRI	IWLDTNMGY	0.705942	0.2	0.506414	0.89	strong
ITGA2	CD49b/GPIa	170	PSLIDVVVVCDESNSIYP	VVCDESNSI	0.507026	2.53	0.503421	0.9	strong
CD109	CD109	998	EADPYIDIDQNVLHRTY	IDIDQNVLH	0.513589	2.38	0.505014	0.9	strong
CD109	CD109	1274	SIQNQEAFDLDVAVKENKDD	FDLDVAVKE	0.562333	1.5	0.503557	0.9	strong
ITGA2B	CD41/GPIIb	52	FSLDFHKDSHGRVAIV	FHKDSHGRV	0.567482	1.43	0.502704	0.9	strong
ITGB3	CD61/GPIIIa	354	TTVGVLSMDSSNVLQLI	LSMDSSNVL	0.718304	0.15	0.504347	0.9	strong
GP1BA	CD42b/GPIb伪	227	CEILYFRRWLQDNAENVYVW	WLQDNAENV	0.744556	0.09	0.502059	0.91	strong
CD109	CD109	1218	VKFLIDTHNRLLLQTAE	FLIDTHNRL	0.740022	0.1	0.498084	0.92	strong
GP1BA	CD42b/GPIb伪	228	EILYFRRWLQDNAENVYVWK	WLQDNAENV	0.743758	0.09	0.497004	0.92	strong
ITGA2B	CD41/GPIIb	661	VLELQMDAANEGEGA	LQMDAANEG	0.499408	2.72	0.493807	0.93	strong
ITGA2	CD49b/GPIa	172	LIDVVVVCDESNSIYPWD	VVCDESNSI	0.523089	2.18	0.49602	0.93	strong
ITGA2B	CD41/GPIIb	863	VNPLKVDWGLPIPSPSPI	LKVDWGLPI	0.60938	0.86	0.495322	0.93	strong
ITGB3	CD61/GPIIIa	139	DIYYLMDLSYSMKDDLWS	YLMDLSYSM	0.622268	0.73	0.495551	0.93	strong
ITGA2B	CD41/GPIIb	864	NPLKVDWGLPIPSPSP	LKVDWGLPI	0.662736	0.4	0.493691	0.93	strong
GP1BA	CD42b/GPIb伪	228	EILYFRRWLQDNAENV	WLQDNAENV	0.695392	0.24	0.495307	0.93	strong
CD109	CD109	1211	GPSSPSPVKFLIDTHNRLLL	FLIDTHNRL	0.749321	0.07	0.494949	0.93	strong
ITGA2	CD49b/GPIa	836	AYNTGIVVDFSENLFF	IVVDFSENL	0.588701	1.13	0.490918	0.94	strong
CD109	CD109	280	ITKTFKINGSANFSFN	FKINGSANF	0.636915	0.6	0.490989	0.94	strong
ITGA2	CD49b/GPIa	1106	EIYVIEDNTVTIPLM	VIEDNTVTI	0.688564	0.27	0.492668	0.94	strong
CD109	CD109	129	ISVFIQTDKALYKPKQ	IQTDKALYK	0.519419	2.26	0.490629	0.95	strong
GP1BA	CD42b/GPIb伪	258	NVASVQCDNSDKFPVY	VQCDNSDKF	0.561333	1.52	0.48895	0.95	strong
CD109	CD109	255	TYGKPVKGDVTLTFLPL	VKGDVTLTF	0.64695	0.53	0.48933	0.95	strong
ITGB3	CD61/GPIIIa	356	VGVLSMDSSNVLQLIV	LSMDSSNVL	0.713812	0.16	0.488647	0.95	strong
GP1BA	CD42b/GPIb伪	81	CELTKLQVDGTLPVLGTLDL	LQVDGTLPV	0.743832	0.09	0.490265	0.95	strong
ITGA2	CD49b/GPIa	837	YNTGIVVDFSENLFFAS	IVVDFSENL	0.599046	0.99	0.486269	0.96	strong
CD109	CD109	531	VIVYYIEDDGEIISDVLKI	YIEDDGEII	0.658893	0.43	0.487596	0.96	strong
ITGB3	CD61/GPIIIa	262	IGWRNDASHLLVFTTDA	WRNDASHLL	0.668406	0.37	0.485592	0.96	strong
CD109	CD109	1275	IQNQEAFDLDVAVKENKDDL	FDLDVAVKE	0.559665	1.54	0.484456	0.97	strong
CD109	CD109	692	ETWIWLDTNMGYRIYQ	IWLDTNMGY	0.708015	0.19	0.484501	0.97	strong
CD109	CD109	1000	DPYIDIDQNVLHRTYT	IDIDQNVLH	0.496981	2.78	0.480055	0.98	strong
ITGA2	CD49b/GPIa	174	DVVVVCDESNSIYPWDA	VVCDESNSI	0.614438	0.8	0.481904	0.98	strong
CD109	CD109	257	GKPVKGDVTLTFLPLS	VKGDVTLTF	0.637597	0.6	0.480099	0.98	strong
CD109	CD109	690	FPETWIWLDTNMGYRIY	IWLDTNMGY	0.701254	0.22	0.480345	0.98	strong
ITGB3	CD61/GPIIIa	353	GTTVGVLSMDSSNVLQL	LSMDSSNVL	0.705499	0.2	0.480557	0.98	strong
ITGA2B	CD41/GPIIb	51	GFSLDFHKDSHGRVA	FHKDSHGRV	0.552273	1.66	0.477776	0.99	strong
ITGB3	CD61/GPIIIa	136	YPVDIYYLMDLSYSMK	YLMDLSYSM	0.704309	0.2	0.477037	0.99	strong
ITGB3	CD61/GPIIIa	111	PQRIALRLRPDDSKNFSI	LRPDDSKNF	0.49902	2.73	0.476199	1	weak
ITGB3	CD61/GPIIIa	111	PQRIALRLRPDDSKNFS	LRPDDSKNF	0.555201	1.62	0.474623	1	weak
ITGB3	CD61/GPIIIa	271	LLVFTTDAKTHIALD	FTTDAKTHI	0.606992	0.88	0.475587	1	weak
ITGA2B	CD41/GPIIb	859	PQPPVNPLKVDWGLPIPS	LKVDWGLPI	0.624838	0.7	0.475413	1	weak
GP1BA	CD42b/GPIb伪	229	ILYFRRWLQDNAENVYVWKQ	WLQDNAENV	0.74096	0.1	0.474633	1	weak
ITGB3	CD61/GPIIIa	113	RIALRLRPDDSKNFSIQVR	LRPDDSKNF	0.585308	1.18	0.47306	1.01	weak
ITGA2	CD49b/GPIa	835	SAYNTGIVVDFSENLF	IVVDFSENL	0.589941	1.11	0.47071	1.01	weak
ITGB3	CD61/GPIIIa	135	DYPVDIYYLMDLSYSMKD	YLMDLSYSM	0.639394	0.58	0.47104	1.01	weak
CD109	CD109	255	TYGKPVKGDVTLTFL	VKGDVTLTF	0.663197	0.4	0.472681	1.01	weak
GP1BA	CD42b/GPIb伪	226	NCEILYFRRWLQDNAENVY	WLQDNAENV	0.707421	0.19	0.471631	1.01	weak
GP1BA	CD42b/GPIb伪	226	NCEILYFRRWLQDNAENVYV	WLQDNAENV	0.736033	0.11	0.470783	1.01	weak
ITGA2	CD49b/GPIa	171	SLIDVVVVCDESNSIY	VVCDESNSI	0.612436	0.82	0.467844	1.02	weak
CD109	CD109	196	SSHPILGDWSIQVQVN	ILGDWSIQV	0.62704	0.69	0.468283	1.02	weak
CD109	CD109	527	PKACVIVYYIEDDGEIISDV	YIEDDGEII	0.681689	0.29	0.469435	1.02	weak
GP1BA	CD42b/GPIb伪	83	LTKLQVDGTLPVLGTLDLS	LQVDGTLPV	0.727475	0.13	0.468021	1.02	weak
ITGA2	CD49b/GPIa	239	TSQTSQYGGDLTNTFGAI	YGGDLTNTF	0.474015	3.38	0.465294	1.03	weak
ITGA2B	CD41/GPIIb	576	CHTTMAFLRDEADFRDK	FLRDEADFR	0.53412	1.96	0.465902	1.03	weak
CD109	CD109	280	ITKTFKINGSANFSF	FKINGSANF	0.651854	0.49	0.466938	1.03	weak
CD109	CD109	528	KACVIVYYIEDDGEIISDVL	YIEDDGEII	0.680725	0.3	0.465824	1.03	weak
ITGA2	CD49b/GPIa	926	VNLKIPLLYDAEIHLTRS	LLYDAEIHL	0.5115	2.43	0.463227	1.04	weak
CD109	CD109	586	IVGIVAVDKSVNLMNASN	VAVDKSVNL	0.515169	2.35	0.464155	1.04	weak
ITGA2B	CD41/GPIIb	862	PVNPLKVDWGLPIPSPSPI	LKVDWGLPI	0.680892	0.3	0.462042	1.04	weak
CD109	CD109	1211	GPSSPSPVKFLIDTHNRL	FLIDTHNRL	0.685273	0.28	0.464127	1.04	weak
GP1BA	CD42b/GPIb伪	78	LDRCELTKLQVDGTLPVL	LQVDGTLPV	0.708177	0.19	0.462107	1.04	weak
CD109	CD109	1210	TGPSSPSPVKFLIDTHNRLL	FLIDTHNRL	0.741348	0.09	0.462026	1.04	weak
CD109	CD109	999	ADPYIDIDQNVLHRTYT	IDIDQNVLH	0.504234	2.6	0.460734	1.05	weak
ITGA2B	CD41/GPIIb	51	GFSLDFHKDSHGRVAI	FHKDSHGRV	0.537279	1.9	0.460359	1.05	weak
CD109	CD109	533	VYYIEDDGEIISDVLKI	YIEDDGEII	0.633453	0.63	0.459351	1.05	weak
CD109	CD109	196	SSHPILGDWSIQVQV	ILGDWSIQV	0.660525	0.42	0.459603	1.05	weak
ITGA2B	CD41/GPIIb	577	HTTMAFLRDEADFRDKL	FLRDEADFR	0.567795	1.43	0.456195	1.06	weak
ITGB3	CD61/GPIIIa	355	TVGVLSMDSSNVLQLIV	LSMDSSNVL	0.712964	0.17	0.457036	1.06	weak
ITGA2	CD49b/GPIa	926	VNLKIPLLYDAEIHLTR	LLYDAEIHL	0.570736	1.39	0.454651	1.07	weak
ITGA2B	CD41/GPIIb	577	HTTMAFLRDEADFRD	FLRDEADFR	0.585468	1.18	0.455542	1.07	weak
ITGA2	CD49b/GPIa	1104	NPEIYVIEDNTVTIPL	VIEDNTVTI	0.623558	0.72	0.455683	1.07	weak
ITGB3	CD61/GPIIIa	138	VDIYYLMDLSYSMKDDLWS	YLMDLSYSM	0.671463	0.35	0.453911	1.07	weak
ITGA2	CD49b/GPIa	927	NLKIPLLYDAEIHLT	LLYDAEIHL	0.607693	0.87	0.451772	1.08	weak
GP9	CD42a/GPIX	84	QNPWHCDCSLTYLRL	WHCDCSLTY	0.691398	0.25	0.45036	1.08	weak
ITGA2B	CD41/GPIIb	247	VSSQSLSFDSSNPEYFD	LSFDSSNPE	0.500404	2.69	0.447521	1.09	weak
CD109	CD109	1276	QNQEAFDLDVAVKENKDDLN	FDLDVAVKE	0.555469	1.61	0.447845	1.09	weak
ITGA2B	CD41/GPIIb	579	TMAFLRDEADFRDKLS	FLRDEADFR	0.560461	1.53	0.448983	1.09	weak
ITGA2B	CD41/GPIIb	248	SSQSLSFDSSNPEYF	LSFDSSNPE	0.587614	1.14	0.449902	1.09	weak
ITGB3	CD61/GPIIIa	254	QATVCDEKIGWRNDASHLLV	WRNDASHLL	0.670759	0.36	0.449716	1.09	weak
CD109	CD109	689	HFPETWIWLDTNMGYR	IWLDTNMGY	0.689158	0.26	0.447338	1.09	weak
CD109	CD109	691	PETWIWLDTNMGYRIYQ	IWLDTNMGY	0.697495	0.23	0.447518	1.09	weak
ITGA2B	CD41/GPIIb	249	SQSLSFDSSNPEYFDG	LSFDSSNPE	0.484765	3.09	0.445383	1.1	weak
ITGB3	CD61/GPIIIa	115	ALRLRPDDSKNFSIQVRQ	LRPDDSKNF	0.486974	3.03	0.445483	1.1	weak
ITGA2	CD49b/GPIa	379	SQVGFSADYSSQNDI	FSADYSSQN	0.521781	2.21	0.445697	1.1	weak
CD109	CD109	256	YGKPVKGDVTLTFLPLS	VKGDVTLTF	0.642171	0.56	0.446722	1.1	weak
CD109	CD109	529	ACVIVYYIEDDGEIISDVLK	YIEDDGEII	0.67783	0.32	0.445883	1.1	weak
ITGA2	CD49b/GPIa	240	SQTSQYGGDLTNTFGAIQ	YGGDLTNTF	0.469816	3.5	0.442998	1.11	weak
ITGA2	CD49b/GPIa	173	IDVVVVCDESNSIYPWDA	VVCDESNSI	0.516161	2.33	0.444459	1.11	weak
CD109	CD109	1273	RSIQNQEAFDLDVAVKENK	FDLDVAVKE	0.55011	1.7	0.442972	1.11	weak
CD109	CD109	431	EFPILEDSSELQLKA	ILEDSSELQ	0.561046	1.52	0.44324	1.11	weak
ITGA2B	CD41/GPIIb	51	GFSLDFHKDSHGRVAIV	FHKDSHGRV	0.561514	1.51	0.442644	1.11	weak
ITGB3	CD61/GPIIIa	48	MCAWCSDEALPLGSP	WCSDEALPL	0.658868	0.43	0.443208	1.11	weak
ITGB3	CD61/GPIIIa	134	EDYPVDIYYLMDLSYSMKDD	YLMDLSYSM	0.688725	0.26	0.443068	1.11	weak
ITGA2	CD49b/GPIa	927	NLKIPLLYDAEIHLTRST	LLYDAEIHL	0.508261	2.5	0.441083	1.12	weak
ITGB3	CD61/GPIIIa	270	HLLVFTTDAKTHIALD	FTTDAKTHI	0.562866	1.49	0.440827	1.12	weak
ITGA2	CD49b/GPIa	1103	YNPEIYVIEDNTVTIP	VIEDNTVTI	0.597734	1	0.441907	1.12	weak
ITGA2B	CD41/GPIIb	660	NVLELQMDAANEGEG	LQMDAANEG	0.483756	3.12	0.439607	1.13	weak
CD109	CD109	997	LEADPYIDIDQNVLHRT	IDIDQNVLH	0.496261	2.8	0.439196	1.13	weak
ITGA2	CD49b/GPIa	239	TSQTSQYGGDLTNTFG	YGGDLTNTF	0.506474	2.54	0.439371	1.13	weak
CD109	CD109	128	RISVFIQTDKALYKPKQ	IQTDKALYK	0.533878	1.96	0.439173	1.13	weak
CD109	CD109	1274	SIQNQEAFDLDVAVKEN	FDLDVAVKE	0.545844	1.76	0.438146	1.13	weak
ITGA2	CD49b/GPIa	242	TSQYGGDLTNTFGAIQY	YGGDLTNTF	0.560363	1.53	0.43918	1.13	weak
ITGB3	CD61/GPIIIa	261	KIGWRNDASHLLVFTTDAKT	WRNDASHLL	0.676206	0.32	0.43864	1.13	weak
ITGB3	CD61/GPIIIa	135	DYPVDIYYLMDLSYSMKDDL	YLMDLSYSM	0.686169	0.28	0.438396	1.13	weak
CD109	CD109	1217	PVKFLIDTHNRLLLQTAELA	FLIDTHNRL	0.741184	0.09	0.439577	1.13	weak
CD109	CD109	1278	QEAFDLDVAVKENKDDLNH	FDLDVAVKE	0.515072	2.35	0.436317	1.14	weak
CD109	CD109	128	RISVFIQTDKALYKPK	IQTDKALYK	0.523057	2.18	0.437067	1.14	weak
GP1BA	CD42b/GPIb伪	257	SNVASVQCDNSDKFPV	VQCDNSDKF	0.531835	2	0.436243	1.14	weak
ITGA2B	CD41/GPIIb	53	SLDFHKDSHGRVAIVV	FHKDSHGRV	0.55787	1.57	0.435549	1.14	weak
CD109	CD109	583	PDSIVGIVAVDKSVNLMNA	VAVDKSVNL	0.57966	1.25	0.436654	1.14	weak
ITGA2	CD49b/GPIa	1105	PEIYVIEDNTVTIPLM	VIEDNTVTI	0.634496	0.62	0.436786	1.14	weak
GP1BA	CD42b/GPIb伪	77	NLDRCELTKLQVDGTLPVLG	LQVDGTLPV	0.741214	0.09	0.437441	1.14	weak
GP1BA	CD42b/GPIb伪	230	LYFRRWLQDNAENVYVWKQG	WLQDNAENV	0.735985	0.11	0.434971	1.15	weak
GP1BA	CD42b/GPIb伪	257	SNVASVQCDNSDKFPVY	VQCDNSDKF	0.55859	1.56	0.432612	1.16	weak
CD109	CD109	584	DSIVGIVAVDKSVNLM	VAVDKSVNL	0.590583	1.1	0.43287	1.16	weak
ITGA2	CD49b/GPIa	243	SQYGGDLTNTFGAIQ	YGGDLTNTF	0.612629	0.82	0.432798	1.16	weak
GP9	CD42a/GPIX	82	VTQNPWHCDCSLTYLR	WHCDCSLTY	0.638822	0.59	0.432069	1.16	weak
ITGA2B	CD41/GPIIb	858	FPQPPVNPLKVDWGLPIPSP	LKVDWGLPI	0.699713	0.22	0.432502	1.16	weak
CD109	CD109	529	ACVIVYYIEDDGEII	YIEDDGEII	0.699837	0.22	0.432116	1.16	weak
ITGA2B	CD41/GPIIb	660	NVLELQMDAANEGEGA	LQMDAANEG	0.452966	4.12	0.428484	1.17	weak
ITGB3	CD61/GPIIIa	352	PGTTVGVLSMDSSNVLQ	LSMDSSNVL	0.685606	0.28	0.429334	1.17	weak
ITGA2B	CD41/GPIIb	859	PQPPVNPLKVDWGLPIPSPS	LKVDWGLPI	0.698866	0.22	0.430354	1.17	weak
ITGA2	CD49b/GPIa	929	KIPLLYDAEIHLTRSTN	LLYDAEIHL	0.560895	1.52	0.427365	1.18	weak
CD109	CD109	584	DSIVGIVAVDKSVNLMNAS	VAVDKSVNL	0.57719	1.29	0.426685	1.18	weak
ITGA2	CD49b/GPIa	835	SAYNTGIVVDFSENLFF	IVVDFSENL	0.585149	1.18	0.427299	1.18	weak
ITGB3	CD61/GPIIIa	140	IYYLMDLSYSMKDDLW	YLMDLSYSM	0.679886	0.3	0.428376	1.18	weak
GP1BA	CD42b/GPIb伪	82	ELTKLQVDGTLPVLGTLDLS	LQVDGTLPV	0.73697	0.1	0.425686	1.19	weak
CD109	CD109	279	NITKTFKINGSANFSFN	FKINGSANF	0.615932	0.79	0.422133	1.2	weak
CD109	CD109	689	HFPETWIWLDTNMGYRI	IWLDTNMGY	0.691131	0.25	0.423441	1.2	weak
ITGA2B	CD41/GPIIb	578	TTMAFLRDEADFRDKLS	FLRDEADFR	0.562223	1.5	0.420072	1.21	weak
ITGA2	CD49b/GPIa	170	PSLIDVVVVCDESNSIYPW	VVCDESNSI	0.624137	0.71	0.421184	1.21	weak
CD109	CD109	281	TKTFKINGSANFSFND	FKINGSANF	0.629981	0.66	0.421437	1.21	weak
GP1BA	CD42b/GPIb伪	84	TKLQVDGTLPVLGTLDLS	LQVDGTLPV	0.660855	0.42	0.421463	1.21	weak
CD109	CD109	997	LEADPYIDIDQNVLHRTY	IDIDQNVLH	0.41742	5.76	0.41911	1.22	weak
GP1BA	CD42b/GPIb伪	259	VASVQCDNSDKFPVYK	VQCDNSDKF	0.55261	1.66	0.419357	1.22	weak
ITGB3	CD61/GPIIIa	116	LRLRPDDSKNFSIQVR	LRPDDSKNF	0.568452	1.42	0.418321	1.22	weak
CD109	CD109	588	GIVAVDKSVNLMNASN	VAVDKSVNL	0.58681	1.15	0.41906	1.22	weak
GP1BA	CD42b/GPIb伪	257	SNVASVQCDNSDKFP	VQCDNSDKF	0.538795	1.88	0.418026	1.23	weak
ITGA2	CD49b/GPIa	838	NTGIVVDFSENLFFASF	IVVDFSENL	0.59175	1.08	0.41752	1.23	weak
ITGB3	CD61/GPIIIa	136	YPVDIYYLMDLSYSMKDDLW	YLMDLSYSM	0.68284	0.29	0.417748	1.23	weak
GP1BA	CD42b/GPIb伪	232	FRRWLQDNAENVYVWKQGV	WLQDNAENV	0.720079	0.15	0.418186	1.23	weak
ITGA2B	CD41/GPIIb	248	SSQSLSFDSSNPEYFDG	LSFDSSNPE	0.496007	2.8	0.415955	1.24	weak
ITGA2	CD49b/GPIa	753	SLDLRVDISLENPGT	LRVDISLEN	0.535391	1.94	0.4134	1.25	weak
ITGA2	CD49b/GPIa	238	ATSQTSQYGGDLTNTFGA	YGGDLTNTF	0.43017	5.09	0.411969	1.26	weak
ITGB3	CD61/GPIIIa	114	IALRLRPDDSKNFSIQVRQ	LRPDDSKNF	0.578563	1.27	0.412451	1.26	weak
CD109	CD109	195	LSSHPILGDWSIQVQVN	ILGDWSIQV	0.618098	0.77	0.412883	1.26	weak
CD109	CD109	279	NITKTFKINGSANFS	FKINGSANF	0.626411	0.69	0.41277	1.26	weak
ITGA2B	CD41/GPIIb	859	PQPPVNPLKVDWGLPIP	LKVDWGLPI	0.682133	0.29	0.412449	1.26	weak
ITGA2B	CD41/GPIIb	860	QPPVNPLKVDWGLPIPSPSP	LKVDWGLPI	0.696448	0.23	0.412365	1.26	weak
CD109	CD109	583	PDSIVGIVAVDKSVNLMN	VAVDKSVNL	0.502381	2.64	0.409745	1.27	weak
ITGA2	CD49b/GPIa	171	SLIDVVVVCDESNSIYPWD	VVCDESNSI	0.621656	0.73	0.409934	1.27	weak
CD109	CD109	530	CVIVYYIEDDGEIISDVLKI	YIEDDGEII	0.67313	0.34	0.409597	1.27	weak
CD109	CD109	527	PKACVIVYYIEDDGEIIS	YIEDDGEII	0.5641	1.48	0.408859	1.28	weak
ITGA2B	CD41/GPIIb	52	FSLDFHKDSHGRVAIVV	FHKDSHGRV	0.552795	1.65	0.40475	1.3	weak
CD109	CD109	197	SHPILGDWSIQVQVND	ILGDWSIQV	0.61816	0.77	0.405022	1.3	weak
ITGA2	CD49b/GPIa	175	VVVVCDESNSIYPWD	VVCDESNSI	0.667763	0.37	0.405627	1.3	weak
ITGA2	CD49b/GPIa	835	SAYNTGIVVDFSENLFFA	IVVDFSENL	0.501069	2.68	0.403535	1.31	weak
CD109	CD109	253	KYTYGKPVKGDVTLTFLP	VKGDVTLTF	0.525279	2.13	0.403508	1.31	weak
CD109	CD109	526	TPKACVIVYYIEDDGEIISD	YIEDDGEII	0.661367	0.41	0.402344	1.31	weak
GP1BA	CD42b/GPIb伪	79	DRCELTKLQVDGTLPV	LQVDGTLPV	0.726335	0.13	0.4035	1.31	weak
CD109	CD109	1219	KFLIDTHNRLLLQTA	FLIDTHNRL	0.741706	0.09	0.403129	1.31	weak
CD109	CD109	130	SVFIQTDKALYKPKQE	IQTDKALYK	0.503305	2.62	0.401586	1.32	weak
ITGA2B	CD41/GPIIb	842	DLLYILDIQPQGGLQ	YILDIQPQG	0.564362	1.47	0.400694	1.32	weak
CD109	CD109	279	NITKTFKINGSANFSF	FKINGSANF	0.634099	0.63	0.399173	1.33	weak
CD109	CD109	1279	EAFDLDVAVKENKDDLN	FDLDVAVKE	0.501914	2.65	0.397418	1.34	weak
ITGA2	CD49b/GPIa	1068	KGEYFVNVTTRIWNG	YFVNVTTRI	0.553152	1.65	0.398181	1.34	weak
ITGA2	CD49b/GPIa	169	CPSLIDVVVVCDESNSIYP	VVCDESNSI	0.606342	0.89	0.397935	1.34	weak
CD109	CD109	998	EADPYIDIDQNVLHRTYT	IDIDQNVLH	0.412522	6.02	0.395238	1.35	weak
CD109	CD109	997	LEADPYIDIDQNVLHR	IDIDQNVLH	0.490747	2.93	0.395993	1.35	weak
GP1BA	CD42b/GPIb伪	258	NVASVQCDNSDKFPVYK	VQCDNSDKF	0.55368	1.64	0.394873	1.35	weak
ITGA2	CD49b/GPIa	380	QVGFSADYSSQNDIL	FSADYSSQN	0.55738	1.58	0.395057	1.35	weak
CD109	CD109	254	YTYGKPVKGDVTLTFLPL	VKGDVTLTF	0.560949	1.52	0.395672	1.35	weak
CD109	CD109	585	SIVGIVAVDKSVNLMNASN	VAVDKSVNL	0.572935	1.35	0.396095	1.35	weak
GP9	CD42a/GPIX	83	TQNPWHCDCSLTYLRL	WHCDCSLTY	0.653684	0.48	0.39624	1.35	weak
ITGB3	CD61/GPIIIa	353	GTTVGVLSMDSSNVLQLI	LSMDSSNVL	0.658009	0.44	0.394647	1.35	weak
ITGA2	CD49b/GPIa	241	QTSQYGGDLTNTFGAIQY	YGGDLTNTF	0.461519	3.8	0.392923	1.36	weak
ITGA2	CD49b/GPIa	835	SAYNTGIVVDFSENL	IVVDFSENL	0.631592	0.65	0.393147	1.36	weak
CD109	CD109	195	LSSHPILGDWSIQVQ	ILGDWSIQV	0.641125	0.57	0.393734	1.36	weak
CD109	CD109	532	IVYYIEDDGEIISDVLKIP	YIEDDGEII	0.647571	0.52	0.392531	1.36	weak
CD109	CD109	129	ISVFIQTDKALYKPKQE	IQTDKALYK	0.526779	2.1	0.390872	1.37	weak
ITGB3	CD61/GPIIIa	357	GVLSMDSSNVLQLIV	LSMDSSNVL	0.714314	0.16	0.391914	1.37	weak
ITGA2	CD49b/GPIa	928	LKIPLLYDAEIHLTRSTN	LLYDAEIHL	0.500965	2.68	0.388618	1.38	weak
ITGA2B	CD41/GPIIb	50	FGFSLDFHKDSHGRVA	FHKDSHGRV	0.506151	2.55	0.388801	1.38	weak
ITGA2	CD49b/GPIa	752	NSLDLRVDISLENPG	LRVDISLEN	0.535056	1.94	0.390366	1.38	weak
CD109	CD109	430	IEFPILEDSSELQLK	ILEDSSELQ	0.550773	1.69	0.389547	1.38	weak
ITGB3	CD61/GPIIIa	255	ATVCDEKIGWRNDASHLL	WRNDASHLL	0.576372	1.3	0.388938	1.38	weak
ITGA2B	CD41/GPIIb	575	ICHTTMAFLRDEADFRDK	FLRDEADFR	0.441622	4.58	0.386989	1.39	weak
ITGA2B	CD41/GPIIb	576	CHTTMAFLRDEADFRDKL	FLRDEADFR	0.482259	3.16	0.387019	1.39	weak
CD109	CD109	1277	NQEAFDLDVAVKENKDDLNH	FDLDVAVKE	0.547775	1.73	0.387392	1.39	weak
ITGA2B	CD41/GPIIb	659	DNVLELQMDAANEGEGA	LQMDAANEG	0.454375	4.07	0.385755	1.4	weak
ITGA2	CD49b/GPIa	836	AYNTGIVVDFSENLFFAS	IVVDFSENL	0.5008	2.68	0.385317	1.4	weak
ITGA2B	CD41/GPIIb	50	FGFSLDFHKDSHGRVAI	FHKDSHGRV	0.533835	1.96	0.38486	1.4	weak
ITGA2	CD49b/GPIa	834	ESAYNTGIVVDFSENLF	IVVDFSENL	0.583639	1.2	0.385415	1.4	weak
ITGB3	CD61/GPIIIa	110	SPQRIALRLRPDDSKNFSIQ	LRPDDSKNF	0.606427	0.89	0.384714	1.4	weak
CD109	CD109	689	HFPETWIWLDTNMGYRIY	IWLDTNMGY	0.651445	0.5	0.384707	1.4	weak
ITGB3	CD61/GPIIIa	135	DYPVDIYYLMDLSYSMK	YLMDLSYSM	0.701958	0.21	0.385642	1.4	weak
ITGB3	CD61/GPIIIa	111	PQRIALRLRPDDSKNFSIQV	LRPDDSKNF	0.606716	0.89	0.383707	1.41	weak
CD109	CD109	280	ITKTFKINGSANFSFND	FKINGSANF	0.61155	0.83	0.383088	1.41	weak
ITGA2	CD49b/GPIa	839	TGIVVDFSENLFFAS	IVVDFSENL	0.613313	0.81	0.384493	1.41	weak
ITGB3	CD61/GPIIIa	263	GWRNDASHLLVFTTD	WRNDASHLL	0.666425	0.38	0.383811	1.41	weak
GP1BA	CD42b/GPIb伪	227	CEILYFRRWLQDNAENV	WLQDNAENV	0.682736	0.29	0.38321	1.41	weak
ITGB3	CD61/GPIIIa	270	HLLVFTTDAKTHIAL	FTTDAKTHI	0.612864	0.82	0.382187	1.42	weak
ITGA2B	CD41/GPIIb	576	CHTTMAFLRDEADFRD	FLRDEADFR	0.520238	2.24	0.379467	1.43	weak
CD109	CD109	196	SSHPILGDWSIQVQVND	ILGDWSIQV	0.613089	0.81	0.3792	1.43	weak
ITGB3	CD61/GPIIIa	137	PVDIYYLMDLSYSMKDDLWS	YLMDLSYSM	0.677698	0.32	0.380877	1.43	weak
CD109	CD109	692	ETWIWLDTNMGYRIYQE	IWLDTNMGY	0.689894	0.26	0.380489	1.43	weak
ITGB3	CD61/GPIIIa	692	RFQYYEDSSGKSILY	YYEDSSGKS	0.542984	1.81	0.378578	1.44	weak
ITGB3	CD61/GPIIIa	47	PMCAWCSDEALPLGSP	WCSDEALPL	0.60104	0.96	0.3775	1.44	weak
ITGA2	CD49b/GPIa	172	LIDVVVVCDESNSIYPWDA	VVCDESNSI	0.617075	0.77	0.377879	1.44	weak
GP1BA	CD42b/GPIb伪	233	RRWLQDNAENVYVWKQGV	WLQDNAENV	0.631787	0.65	0.378989	1.44	weak
ITGA2B	CD41/GPIIb	861	PPVNPLKVDWGLPIPSPSPI	LKVDWGLPI	0.69226	0.25	0.378648	1.44	weak
CD109	CD109	587	VGIVAVDKSVNLMNASND	VAVDKSVNL	0.50552	2.56	0.375629	1.45	weak
ITGA2	CD49b/GPIa	1004	MYLTGVQTDKAGDIS	VQTDKAGDI	0.488061	3	0.373957	1.46	weak
CD109	CD109	430	IEFPILEDSSELQLKA	ILEDSSELQ	0.493546	2.86	0.374604	1.46	weak
ITGB3	CD61/GPIIIa	271	LLVFTTDAKTHIALDG	FTTDAKTHI	0.553575	1.64	0.373987	1.46	weak
CD109	CD109	195	LSSHPILGDWSIQVQV	ILGDWSIQV	0.619639	0.75	0.373764	1.46	weak
ITGA2B	CD41/GPIIb	858	FPQPPVNPLKVDWGLPIPS	LKVDWGLPI	0.679497	0.31	0.374159	1.46	weak
GP1BA	CD42b/GPIb伪	231	YFRRWLQDNAENVYVWKQGV	WLQDNAENV	0.72879	0.13	0.374236	1.46	weak
CD109	CD109	1000	DPYIDIDQNVLHRTYTW	IDIDQNVLH	0.491673	2.91	0.37323	1.47	weak
CD109	CD109	255	TYGKPVKGDVTLTFLPLS	VKGDVTLTF	0.558144	1.57	0.372192	1.47	weak
ITGB3	CD61/GPIIIa	269	SHLLVFTTDAKTHIA	FTTDAKTHI	0.593001	1.07	0.372035	1.47	weak
ITGA2B	CD41/GPIIb	863	VNPLKVDWGLPIPSPSPIH	LKVDWGLPI	0.671139	0.35	0.372138	1.47	weak
CD109	CD109	128	RISVFIQTDKALYKP	IQTDKALYK	0.571784	1.37	0.370378	1.48	weak
ITGB3	CD61/GPIIIa	354	TTVGVLSMDSSNVLQLIV	LSMDSSNVL	0.654884	0.47	0.370122	1.48	weak
ITGA2	CD49b/GPIa	752	NSLDLRVDISLENPGT	LRVDISLEN	0.471503	3.45	0.369265	1.49	weak
ITGB3	CD61/GPIIIa	269	SHLLVFTTDAKTHIALD	FTTDAKTHI	0.559718	1.54	0.368448	1.49	weak
ITGA2	CD49b/GPIa	170	PSLIDVVVVCDESNSIY	VVCDESNSI	0.604512	0.91	0.368552	1.49	weak
CD109	CD109	690	FPETWIWLDTNMGYRIYQ	IWLDTNMGY	0.648857	0.52	0.369301	1.49	weak
ITGA2B	CD41/GPIIb	864	NPLKVDWGLPIPSPSPI	LKVDWGLPI	0.652947	0.48	0.369522	1.49	weak
CD109	CD109	1210	TGPSSPSPVKFLIDTHNRL	FLIDTHNRL	0.714374	0.16	0.369591	1.49	weak
CD109	CD109	127	KRISVFIQTDKALYKPKQ	IQTDKALYK	0.448622	4.3	0.366468	1.5	weak
ITGA2	CD49b/GPIa	378	MSQVGFSADYSSQND	FSADYSSQN	0.470413	3.48	0.366145	1.51	weak
ITGA2B	CD41/GPIIb	577	HTTMAFLRDEADFRDKLS	FLRDEADFR	0.478711	3.26	0.36595	1.51	weak
ITGA2	CD49b/GPIa	1067	MKGEYFVNVTTRIWNG	YFVNVTTRI	0.516028	2.33	0.365735	1.51	weak
CD109	CD109	127	KRISVFIQTDKALYKPK	IQTDKALYK	0.53591	1.93	0.366273	1.51	weak
ITGA2	CD49b/GPIa	1104	NPEIYVIEDNTVTIPLM	VIEDNTVTI	0.626283	0.69	0.365926	1.51	weak
ITGA2B	CD41/GPIIb	247	VSSQSLSFDSSNPEY	LSFDSSNPE	0.512796	2.4	0.364522	1.52	weak
GP1BA	CD42b/GPIb伪	256	TSNVASVQCDNSDKFPV	VQCDNSDKF	0.526392	2.11	0.363521	1.52	weak
ITGA2	CD49b/GPIa	238	ATSQTSQYGGDLTNTFGAI	YGGDLTNTF	0.559952	1.54	0.364085	1.52	weak
ITGB3	CD61/GPIIIa	112	QRIALRLRPDDSKNFSIQVR	LRPDDSKNF	0.603857	0.92	0.36428	1.52	weak
ITGB3	CD61/GPIIIa	110	SPQRIALRLRPDDSKNFSI	LRPDDSKNF	0.579055	1.26	0.361959	1.53	weak
CD109	CD109	1218	VKFLIDTHNRLLLQTAEL	FLIDTHNRL	0.694797	0.24	0.361274	1.53	weak
CD109	CD109	254	YTYGKPVKGDVTLTFL	VKGDVTLTF	0.617993	0.77	0.361019	1.54	weak
ITGB3	CD61/GPIIIa	352	PGTTVGVLSMDSSNVLQL	LSMDSSNVL	0.634246	0.62	0.360268	1.54	weak
GP9	CD42a/GPIX	82	VTQNPWHCDCSLTYL	WHCDCSLTY	0.65976	0.43	0.360974	1.54	weak
ITGB3	CD61/GPIIIa	134	EDYPVDIYYLMDLSYSMKD	YLMDLSYSM	0.668766	0.37	0.361199	1.54	weak
ITGB3	CD61/GPIIIa	691	VRFQYYEDSSGKSIL	YYEDSSGKS	0.527516	2.09	0.357981	1.55	weak
ITGA2	CD49b/GPIa	925	LVNLKIPLLYDAEIHLTRS	LLYDAEIHL	0.553467	1.64	0.359131	1.55	weak
ITGA2	CD49b/GPIa	1103	YNPEIYVIEDNTVTIPL	VIEDNTVTI	0.615265	0.79	0.358977	1.55	weak
CD109	CD109	257	GKPVKGDVTLTFLPLSF	VKGDVTLTF	0.632732	0.64	0.358391	1.55	weak
ITGB3	CD61/GPIIIa	139	DIYYLMDLSYSMKDDLWSI	YLMDLSYSM	0.659623	0.43	0.357884	1.55	weak
CD109	CD109	688	KHFPETWIWLDTNMGYR	IWLDTNMGY	0.67313	0.34	0.358007	1.55	weak
ITGB3	CD61/GPIIIa	356	VGVLSMDSSNVLQLIVD	LSMDSSNVL	0.70182	0.21	0.359497	1.55	weak
ITGA2B	CD41/GPIIb	50	FGFSLDFHKDSHGRVAIV	FHKDSHGRV	0.48886	2.98	0.356887	1.56	weak
ITGA2	CD49b/GPIa	174	DVVVVCDESNSIYPWDAV	VVCDESNSI	0.504706	2.58	0.357667	1.56	weak
GP9	CD42a/GPIX	81	DVTQNPWHCDCSLTYLR	WHCDCSLTY	0.633418	0.63	0.357406	1.56	weak
GP1BA	CD42b/GPIb伪	256	TSNVASVQCDNSDKFPVY	VQCDNSDKF	0.467123	3.6	0.355371	1.57	weak
ITGA2B	CD41/GPIIb	247	VSSQSLSFDSSNPEYF	LSFDSSNPE	0.501636	2.66	0.354438	1.57	weak
ITGA2	CD49b/GPIa	239	TSQTSQYGGDLTNTFGAIQ	YGGDLTNTF	0.557523	1.58	0.354657	1.57	weak
ITGA2B	CD41/GPIIb	661	VLELQMDAANEGEGAY	LQMDAANEG	0.43953	4.67	0.353014	1.58	weak
ITGA2	CD49b/GPIa	1006	LTGVQTDKAGDISCN	VQTDKAGDI	0.465154	3.67	0.352627	1.58	weak
ITGA2	CD49b/GPIa	930	IPLLYDAEIHLTRST	LLYDAEIHL	0.58375	1.2	0.353497	1.58	weak
ITGB3	CD61/GPIIIa	262	IGWRNDASHLLVFTTDAK	WRNDASHLL	0.596705	1.02	0.353544	1.58	weak
ITGB3	CD61/GPIIIa	47	PMCAWCSDEALPLGS	WCSDEALPL	0.655577	0.46	0.353509	1.58	weak
CD109	CD109	531	VIVYYIEDDGEIISDVLKIP	YIEDDGEII	0.665675	0.38	0.353497	1.58	weak
CD109	CD109	778	TEVKVIIEKSDKFDI	VIIEKSDKF	0.480683	3.2	0.351952	1.59	weak
ITGA2B	CD41/GPIIb	579	TMAFLRDEADFRDKLSP	FLRDEADFR	0.550466	1.69	0.351539	1.59	weak
ITGA2B	CD41/GPIIb	250	QSLSFDSSNPEYFDG	LSFDSSNPE	0.553396	1.65	0.351395	1.59	weak
CD109	CD109	278	KNITKTFKINGSANFSFN	FKINGSANF	0.562968	1.49	0.352228	1.59	weak
CD109	CD109	693	TWIWLDTNMGYRIYQ	IWLDTNMGY	0.698044	0.23	0.351366	1.59	weak
ITGA2B	CD41/GPIIb	246	HVSSQSLSFDSSNPEYFD	LSFDSSNPE	0.391476	7.28	0.350377	1.6	weak
ITGA2	CD49b/GPIa	238	ATSQTSQYGGDLTNTFG	YGGDLTNTF	0.50553	2.56	0.349769	1.6	weak
ITGA2	CD49b/GPIa	926	VNLKIPLLYDAEIHLTRST	LLYDAEIHL	0.551354	1.68	0.350104	1.6	weak
ITGA2	CD49b/GPIa	1106	EIYVIEDNTVTIPLMI	VIEDNTVTI	0.62385	0.71	0.347762	1.61	weak
ITGB3	CD61/GPIIIa	110	SPQRIALRLRPDDSKNFS	LRPDDSKNF	0.445798	4.41	0.345894	1.62	weak
ITGA2	CD49b/GPIa	837	YNTGIVVDFSENLFFASF	IVVDFSENL	0.49645	2.79	0.346536	1.62	weak
ITGA2	CD49b/GPIa	925	LVNLKIPLLYDAEIHLTR	LLYDAEIHL	0.501549	2.66	0.347331	1.62	weak
GP1BA	CD42b/GPIb伪	77	NLDRCELTKLQVDGTLPVL	LQVDGTLPV	0.731924	0.12	0.347528	1.62	weak
ITGA2B	CD41/GPIIb	249	SQSLSFDSSNPEYFDGY	LSFDSSNPE	0.492073	2.9	0.344735	1.63	weak
ITGB3	CD61/GPIIIa	272	LVFTTDAKTHIALDG	FTTDAKTHI	0.569974	1.4	0.345105	1.63	weak
GP1BA	CD42b/GPIb伪	85	KLQVDGTLPVLGTLD	LQVDGTLPV	0.715299	0.16	0.345827	1.63	weak
CD109	CD109	999	ADPYIDIDQNVLHRTYTW	IDIDQNVLH	0.402487	6.56	0.342636	1.64	weak
CD109	CD109	194	QLSSHPILGDWSIQVQVN	ILGDWSIQV	0.552967	1.65	0.342913	1.64	weak
ITGA2B	CD41/GPIIb	841	SDLLYILDIQPQGGL	YILDIQPQG	0.560009	1.54	0.343554	1.64	weak
CD109	CD109	586	IVGIVAVDKSVNLMNASND	VAVDKSVNL	0.565936	1.45	0.343584	1.64	weak
ITGA2	CD49b/GPIa	1067	MKGEYFVNVTTRIWN	YFVNVTTRI	0.571337	1.38	0.343532	1.64	weak
CD109	CD109	584	DSIVGIVAVDKSVNL	VAVDKSVNL	0.62347	0.72	0.344084	1.64	weak
ITGA2B	CD41/GPIIb	660	NVLELQMDAANEGEGAY	LQMDAANEG	0.446712	4.37	0.342321	1.65	weak
CD109	CD109	583	PDSIVGIVAVDKSVNLM	VAVDKSVNL	0.585293	1.18	0.341181	1.65	weak
GP9	CD42a/GPIX	82	VTQNPWHCDCSLTYLRL	WHCDCSLTY	0.649213	0.51	0.341997	1.65	weak
CD109	CD109	996	FLEADPYIDIDQNVLHRT	IDIDQNVLH	0.406155	6.36	0.33998	1.66	weak
CD109	CD109	1275	IQNQEAFDLDVAVKE	FDLDVAVKE	0.600946	0.96	0.340687	1.66	weak
GP1BA	CD42b/GPIb伪	225	CNCEILYFRRWLQDNAENVY	WLQDNAENV	0.70728	0.19	0.339657	1.66	weak
ITGA2B	CD41/GPIIb	659	DNVLELQMDAANEGEG	LQMDAANEG	0.430077	5.1	0.338719	1.67	weak
CD109	CD109	128	RISVFIQTDKALYKPKQE	IQTDKALYK	0.444199	4.48	0.338513	1.67	weak
ITGA2B	CD41/GPIIb	841	SDLLYILDIQPQGGLQ	YILDIQPQG	0.510337	2.45	0.339169	1.67	weak
ITGA2B	CD41/GPIIb	54	LDFHKDSHGRVAIVV	FHKDSHGRV	0.575704	1.31	0.338578	1.67	weak
ITGA2B	CD41/GPIIb	247	VSSQSLSFDSSNPEYFDG	LSFDSSNPE	0.388455	7.48	0.336998	1.68	weak
GP1BA	CD42b/GPIb伪	257	SNVASVQCDNSDKFPVYK	VQCDNSDKF	0.463819	3.72	0.336041	1.68	weak
ITGA2B	CD41/GPIIb	51	GFSLDFHKDSHGRVAIVV	FHKDSHGRV	0.48147	3.18	0.337204	1.68	weak
ITGA2	CD49b/GPIa	1102	TYNPEIYVIEDNTVTIP	VIEDNTVTI	0.591118	1.09	0.336396	1.68	weak
ITGA2	CD49b/GPIa	378	MSQVGFSADYSSQNDI	FSADYSSQN	0.436662	4.8	0.334612	1.69	weak
GP1BA	CD42b/GPIb伪	256	TSNVASVQCDNSDKFP	VQCDNSDKF	0.479531	3.23	0.332889	1.7	weak
ITGA2B	CD41/GPIIb	53	SLDFHKDSHGRVAIVVG	FHKDSHGRV	0.539687	1.86	0.333261	1.7	weak
ITGB3	CD61/GPIIIa	270	HLLVFTTDAKTHIALDG	FTTDAKTHI	0.553935	1.64	0.333126	1.7	weak
ITGA2B	CD41/GPIIb	580	MAFLRDEADFRDKLS	FLRDEADFR	0.588311	1.13	0.332717	1.7	weak
CD109	CD109	691	PETWIWLDTNMGYRIYQE	IWLDTNMGY	0.643916	0.55	0.333162	1.7	weak
CD109	CD109	279	NITKTFKINGSANFSFND	FKINGSANF	0.559768	1.54	0.331437	1.71	weak
CD109	CD109	1273	RSIQNQEAFDLDVAVKEN	FDLDVAVKE	0.447221	4.35	0.330542	1.72	weak
ITGA2B	CD41/GPIIb	673	EGAYEAELAVHLPQG	YEAELAVHL	0.420539	5.59	0.328884	1.73	weak
ITGB3	CD61/GPIIIa	690	VVRFQYYEDSSGKSI	YYEDSSGKS	0.499094	2.72	0.328344	1.73	weak
CD109	CD109	533	VYYIEDDGEIISDVLKIP	YIEDDGEII	0.527718	2.08	0.328091	1.73	weak
CD109	CD109	278	KNITKTFKINGSANFS	FKINGSANF	0.604314	0.91	0.328077	1.73	weak
ITGA2B	CD41/GPIIb	840	PSDLLYILDIQPQGG	YILDIQPQG	0.534172	1.96	0.327406	1.74	weak
ITGB3	CD61/GPIIIa	113	RIALRLRPDDSKNFSIQVRQ	LRPDDSKNF	0.598677	0.99	0.326957	1.74	weak
ITGB3	CD61/GPIIIa	46	SPMCAWCSDEALPLGSP	WCSDEALPL	0.602633	0.94	0.326203	1.74	weak
ITGA2	CD49b/GPIa	926	VNLKIPLLYDAEIHLT	LLYDAEIHL	0.543704	1.79	0.325813	1.75	weak
CD109	CD109	195	LSSHPILGDWSIQVQVND	ILGDWSIQV	0.549818	1.7	0.325479	1.75	weak
ITGA2	CD49b/GPIa	240	SQTSQYGGDLTNTFGAIQY	YGGDLTNTF	0.551941	1.67	0.325159	1.75	weak
GP1BB	CD42c/GPIb尾	50	PTAFPVDTTELVLTG	FPVDTTELV	0.571684	1.37	0.325247	1.75	weak
ITGA2	CD49b/GPIa	173	IDVVVVCDESNSIYPWDAV	VVCDESNSI	0.609656	0.85	0.325314	1.75	weak
ITGA2B	CD41/GPIIb	858	FPQPPVNPLKVDWGLPIP	LKVDWGLPI	0.612178	0.82	0.324927	1.75	weak
CD109	CD109	688	KHFPETWIWLDTNMGYRI	IWLDTNMGY	0.636826	0.6	0.325912	1.75	weak
GP9	CD42a/GPIX	84	QNPWHCDCSLTYLRLW	WHCDCSLTY	0.642494	0.56	0.325595	1.75	weak
ITGA2B	CD41/GPIIb	862	PVNPLKVDWGLPIPSPSPIH	LKVDWGLPI	0.685477	0.28	0.325623	1.75	weak
ITGA2B	CD41/GPIIb	578	TTMAFLRDEADFRDKLSP	FLRDEADFR	0.471807	3.44	0.32376	1.76	weak
ITGA2	CD49b/GPIa	751	VNSLDLRVDISLENPGT	LRVDISLEN	0.477317	3.29	0.323945	1.76	weak
ITGB3	CD61/GPIIIa	138	VDIYYLMDLSYSMKDDLWSI	YLMDLSYSM	0.669037	0.36	0.323785	1.76	weak
ITGA2	CD49b/GPIa	379	SQVGFSADYSSQNDIL	FSADYSSQN	0.48291	3.14	0.321392	1.77	weak
GP1BA	CD42b/GPIb伪	259	VASVQCDNSDKFPVYKY	VQCDNSDKF	0.543667	1.79	0.321134	1.77	weak
CD109	CD109	582	QPDSIVGIVAVDKSVNLMNA	VAVDKSVNL	0.568535	1.42	0.322408	1.77	weak
CD109	CD109	429	KIEFPILEDSSELQLKA	ILEDSSELQ	0.494284	2.85	0.320036	1.78	weak
ITGA2	CD49b/GPIa	927	NLKIPLLYDAEIHLTRSTN	LLYDAEIHL	0.546369	1.75	0.319876	1.78	weak
CD109	CD109	256	YGKPVKGDVTLTFLPLSF	VKGDVTLTF	0.552714	1.66	0.319956	1.78	weak
CD109	CD109	583	PDSIVGIVAVDKSVNLMNAS	VAVDKSVNL	0.566409	1.45	0.320034	1.78	weak
CD109	CD109	534	YYIEDDGEIISDVLK	YIEDDGEII	0.649021	0.51	0.320012	1.78	weak
ITGA2	CD49b/GPIa	739	EHIIYIQEPSDVVNS	YIQEPSDVV	0.468717	3.54	0.317995	1.79	weak
GP1BA	CD42b/GPIb伪	260	ASVQCDNSDKFPVYK	VQCDNSDKF	0.561919	1.51	0.318432	1.79	weak
ITGA2	CD49b/GPIa	169	CPSLIDVVVVCDESNSIYPW	VVCDESNSI	0.644638	0.55	0.319102	1.79	weak
GP1BA	CD42b/GPIb伪	83	LTKLQVDGTLPVLGTLDLSH	LQVDGTLPV	0.725111	0.13	0.319347	1.79	weak
ITGA2	CD49b/GPIa	834	ESAYNTGIVVDFSENLFFA	IVVDFSENL	0.549668	1.71	0.317104	1.8	weak
ITGB3	CD61/GPIIIa	269	SHLLVFTTDAKTHIAL	FTTDAKTHI	0.570215	1.39	0.317252	1.8	weak
CD109	CD109	198	HPILGDWSIQVQVND	ILGDWSIQV	0.634	0.63	0.316749	1.8	weak
CD109	CD109	528	KACVIVYYIEDDGEII	YIEDDGEII	0.637871	0.59	0.316786	1.8	weak
ITGA2	CD49b/GPIa	170	PSLIDVVVVCDESNSIYPWD	VVCDESNSI	0.643167	0.56	0.316549	1.8	weak
ITGA2	CD49b/GPIa	751	VNSLDLRVDISLENPG	LRVDISLEN	0.466864	3.61	0.315576	1.81	weak
ITGA2B	CD41/GPIIb	49	QFGFSLDFHKDSHGRVA	FHKDSHGRV	0.50315	2.62	0.314816	1.81	weak
CD109	CD109	1272	RRSIQNQEAFDLDVAVKENK	FDLDVAVKE	0.564149	1.48	0.315645	1.81	weak
ITGB3	CD61/GPIIIa	48	MCAWCSDEALPLGSPR	WCSDEALPL	0.588932	1.12	0.314858	1.81	weak
CD109	CD109	278	KNITKTFKINGSANFSF	FKINGSANF	0.609636	0.85	0.315052	1.81	weak
ITGA2	CD49b/GPIa	1105	PEIYVIEDNTVTIPLMI	VIEDNTVTI	0.619968	0.75	0.315742	1.81	weak
ITGB3	CD61/GPIIIa	355	TVGVLSMDSSNVLQLIVD	LSMDSSNVL	0.647677	0.52	0.315734	1.81	weak
CD109	CD109	197	SHPILGDWSIQVQVNDQ	ILGDWSIQV	0.603264	0.93	0.31325	1.82	weak
ITGB3	CD61/GPIIIa	115	ALRLRPDDSKNFSIQVRQV	LRPDDSKNF	0.566438	1.45	0.312026	1.83	weak
CD109	CD109	688	KHFPETWIWLDTNMGYRIY	IWLDTNMGY	0.66659	0.38	0.310737	1.84	weak
GP1BA	CD42b/GPIb伪	234	RWLQDNAENVYVWKQ	WLQDNAENV	0.694914	0.24	0.311381	1.84	weak
ITGA2	CD49b/GPIa	834	ESAYNTGIVVDFSENLFF	IVVDFSENL	0.483317	3.13	0.309973	1.85	weak
CD109	CD109	996	FLEADPYIDIDQNVLHR	IDIDQNVLH	0.498181	2.75	0.308906	1.85	weak
ITGA2	CD49b/GPIa	835	SAYNTGIVVDFSENLFFAS	IVVDFSENL	0.549317	1.71	0.30927	1.85	weak
CD109	CD109	582	QPDSIVGIVAVDKSVNLMN	VAVDKSVNL	0.55712	1.58	0.310153	1.85	weak
CD109	CD109	588	GIVAVDKSVNLMNASND	VAVDKSVNL	0.578903	1.26	0.309314	1.85	weak
ITGB3	CD61/GPIIIa	351	IPGTTVGVLSMDSSNVLQ	LSMDSSNVL	0.598647	0.99	0.309491	1.85	weak
ITGB3	CD61/GPIIIa	140	IYYLMDLSYSMKDDLWS	YLMDLSYSM	0.675545	0.33	0.310065	1.85	weak
CD109	CD109	996	FLEADPYIDIDQNVLHRTY	IDIDQNVLH	0.507293	2.52	0.308367	1.86	weak
ITGA2	CD49b/GPIa	237	VATSQTSQYGGDLTNTFGA	YGGDLTNTF	0.514407	2.37	0.307435	1.86	weak
CD109	CD109	281	TKTFKINGSANFSFNDE	FKINGSANF	0.602912	0.93	0.308172	1.86	weak
ITGA2	CD49b/GPIa	242	TSQYGGDLTNTFGAIQYA	YGGDLTNTF	0.447446	4.35	0.306814	1.87	weak
CD109	CD109	431	EFPILEDSSELQLKAY	ILEDSSELQ	0.482403	3.16	0.306134	1.87	weak
ITGB3	CD61/GPIIIa	691	VRFQYYEDSSGKSILY	YYEDSSGKS	0.484246	3.1	0.306544	1.87	weak
CD109	CD109	779	EVKVIIEKSDKFDIL	VIIEKSDKF	0.505588	2.56	0.307048	1.87	weak
CD109	CD109	258	KPVKGDVTLTFLPLS	VKGDVTLTF	0.655524	0.46	0.307299	1.87	weak
ITGA2	CD49b/GPIa	753	SLDLRVDISLENPGTS	LRVDISLEN	0.46048	3.84	0.304793	1.88	weak
ITGA2B	CD41/GPIIb	659	DNVLELQMDAANEGE	LQMDAANEG	0.491599	2.91	0.30449	1.88	weak
CD109	CD109	194	QLSSHPILGDWSIQVQV	ILGDWSIQV	0.607429	0.88	0.304833	1.88	weak
GP9	CD42a/GPIX	83	TQNPWHCDCSLTYLRLW	WHCDCSLTY	0.642221	0.56	0.304764	1.88	weak
ITGA2	CD49b/GPIa	1068	KGEYFVNVTTRIWNGT	YFVNVTTRI	0.508398	2.49	0.303953	1.89	weak
CD109	CD109	1001	PYIDIDQNVLHRTYT	IDIDQNVLH	0.544956	1.78	0.303462	1.89	weak
CD109	CD109	584	DSIVGIVAVDKSVNLMNASN	VAVDKSVNL	0.563099	1.49	0.303284	1.89	weak
CD109	CD109	689	HFPETWIWLDTNMGYRIYQ	IWLDTNMGY	0.664274	0.39	0.304305	1.89	weak
ITGA2	CD49b/GPIa	1119	LMIMKPDEKAEVPTG	MKPDEKAEV	0.381088	7.98	0.301578	1.9	weak
ITGB3	CD61/GPIIIa	49	CAWCSDEALPLGSPR	WCSDEALPL	0.618823	0.76	0.302247	1.9	weak
ITGA2	CD49b/GPIa	171	SLIDVVVVCDESNSI	VVCDESNSI	0.624055	0.71	0.302463	1.9	weak
ITGA2B	CD41/GPIIb	49	QFGFSLDFHKDSHGRVAI	FHKDSHGRV	0.453761	4.09	0.300814	1.91	weak
ITGB3	CD61/GPIIIa	352	PGTTVGVLSMDSSNVLQLI	LSMDSSNVL	0.686421	0.27	0.300641	1.91	weak
ITGA2B	CD41/GPIIb	248	SSQSLSFDSSNPEYFDGY	LSFDSSNPE	0.391005	7.31	0.299645	1.92	weak
CD109	CD109	777	ATEVKVIIEKSDKFD	VIIEKSDKF	0.442313	4.55	0.299861	1.92	weak
CD109	CD109	130	SVFIQTDKALYKPKQEV	IQTDKALYK	0.510103	2.46	0.299951	1.92	weak
ITGA2B	CD41/GPIIb	575	ICHTTMAFLRDEADFRDKL	FLRDEADFR	0.551731	1.67	0.299746	1.92	weak
ITGA2B	CD41/GPIIb	764	SKIVLLDVPVRAEAQ	VLLDVPVRA	0.595641	1.03	0.299812	1.92	weak
CD109	CD109	526	TPKACVIVYYIEDDGEIIS	YIEDDGEII	0.639557	0.58	0.299494	1.92	weak
ITGA2	CD49b/GPIa	171	SLIDVVVVCDESNSIYPWDA	VVCDESNSI	0.639835	0.58	0.30007	1.92	weak
CD109	CD109	997	LEADPYIDIDQNVLHRTYT	IDIDQNVLH	0.497542	2.76	0.297719	1.93	weak
ITGA2B	CD41/GPIIb	52	FSLDFHKDSHGRVAIVVG	FHKDSHGRV	0.472676	3.42	0.297341	1.94	weak
ITGA2	CD49b/GPIa	948	FYEISSDGNVPSIVH	ISSDGNVPS	0.568582	1.42	0.296234	1.94	weak
CD109	CD109	282	KTFKINGSANFSFND	FKINGSANF	0.628418	0.67	0.296783	1.94	weak
ITGA2B	CD41/GPIIb	658	ADNVLELQMDAANEGEGA	LQMDAANEG	0.35713	10.01	0.295482	1.95	weak
ITGB3	CD61/GPIIIa	268	ASHLLVFTTDAKTHIALD	FTTDAKTHI	0.476264	3.32	0.295868	1.95	weak
ITGA2	CD49b/GPIa	929	KIPLLYDAEIHLTRSTNI	LLYDAEIHL	0.489647	2.96	0.295261	1.95	weak
ITGA2	CD49b/GPIa	1066	HMKGEYFVNVTTRIWNG	YFVNVTTRI	0.508308	2.49	0.296056	1.95	weak
ITGA2	CD49b/GPIa	168	PCPSLIDVVVVCDESNSIYP	VVCDESNSI	0.6285	0.67	0.295151	1.95	weak
GP1BA	CD42b/GPIb伪	78	LDRCELTKLQVDGTLPV	LQVDGTLPV	0.71855	0.15	0.295613	1.95	weak
GP1BA	CD42b/GPIb伪	258	NVASVQCDNSDKFPVYKY	VQCDNSDKF	0.458273	3.92	0.29426	1.96	weak
CD109	CD109	164	LNILIKDPKSNLIQQ	LIKDPKSNL	0.487135	3.03	0.29395	1.96	weak
ITGB3	CD61/GPIIIa	47	PMCAWCSDEALPLGSPR	WCSDEALPL	0.595509	1.03	0.294116	1.96	weak
CD109	CD109	1278	QEAFDLDVAVKENKDDLNHV	FDLDVAVKE	0.535291	1.94	0.293027	1.97	weak
ITGB3	CD61/GPIIIa	112	QRIALRLRPDDSKNF	LRPDDSKNF	0.579581	1.25	0.292748	1.97	weak
ITGA2B	CD41/GPIIb	575	ICHTTMAFLRDEADFRD	FLRDEADFR	0.514259	2.37	0.291423	1.98	weak
ITGB3	CD61/GPIIIa	268	ASHLLVFTTDAKTHIA	FTTDAKTHI	0.543818	1.79	0.290909	1.98	weak
CD109	CD109	194	QLSSHPILGDWSIQVQ	ILGDWSIQV	0.594152	1.05	0.291492	1.98	weak
ITGA2B	CD41/GPIIb	672	GEGAYEAELAVHLPQ	YEAELAVHL	0.440459	4.63	0.289487	1.99	weak
ITGA2B	CD41/GPIIb	576	CHTTMAFLRDEADFRDKLS	FLRDEADFR	0.549115	1.71	0.289744	1.99	weak
ITGB3	CD61/GPIIIa	116	LRLRPDDSKNFSIQVRQ	LRPDDSKNF	0.559698	1.54	0.290204	1.99	weak
CD109	CD109	253	KYTYGKPVKGDVTLTFLPL	VKGDVTLTF	0.619412	0.75	0.289747	1.99	weak
ITGB3	CD61/GPIIIa	353	GTTVGVLSMDSSNVLQLIV	LSMDSSNVL	0.684392	0.28	0.289478	1.99	weak
GP1BA	CD42b/GPIb伪	84	TKLQVDGTLPVLGTLDLSH	LQVDGTLPV	0.697906	0.23	0.289655	1.99	weak
ITGA2	CD49b/GPIa	752	NSLDLRVDISLENPGTS	LRVDISLEN	0.470074	3.49	0.289299	2	weak
ITGA2	CD49b/GPIa	175	VVVVCDESNSIYPWDA	VVCDESNSI	0.61338	0.81	0.289127	2	weak
CD109	CD109	129	ISVFIQTDKALYKPKQEV	IQTDKALYK	0.436622	4.8	0.287866	2.01	weak
ITGA2	CD49b/GPIa	1005	YLTGVQTDKAGDISC	VQTDKAGDI	0.468567	3.54	0.287313	2.01	weak
ITGA2B	CD41/GPIIb	574	PICHTTMAFLRDEADFRDK	FLRDEADFR	0.518784	2.27	0.287877	2.01	weak
CD109	CD109	196	SSHPILGDWSIQVQVNDQ	ILGDWSIQV	0.543736	1.79	0.287087	2.01	weak
ITGA2	CD49b/GPIa	836	AYNTGIVVDFSENLFFASF	IVVDFSENL	0.545379	1.77	0.287445	2.01	weak
CD109	CD109	280	ITKTFKINGSANFSFNDE	FKINGSANF	0.55427	1.63	0.287495	2.01	weak
CD109	CD109	429	KIEFPILEDSSELQLK	ILEDSSELQ	0.475011	3.36	0.28674	2.02	weak
ITGA2	CD49b/GPIa	243	SQYGGDLTNTFGAIQY	YGGDLTNTF	0.52363	2.17	0.286133	2.02	weak
ITGA2	CD49b/GPIa	1066	HMKGEYFVNVTTRIWN	YFVNVTTRI	0.531869	2	0.286757	2.02	weak
CD109	CD109	252	AKYTYGKPVKGDVTLTFLP	VKGDVTLTF	0.600248	0.97	0.286531	2.02	weak
ITGA2B	CD41/GPIIb	840	PSDLLYILDIQPQGGLQ	YILDIQPQG	0.50678	2.53	0.285565	2.03	weak
GP1BA	CD42b/GPIb伪	232	FRRWLQDNAENVYVWKQGVD	WLQDNAENV	0.7167	0.15	0.284939	2.03	weak
CD109	CD109	690	FPETWIWLDTNMGYRIYQE	IWLDTNMGY	0.660606	0.42	0.28362	2.04	weak
CD109	CD109	126	TKRISVFIQTDKALYKPK	IQTDKALYK	0.449965	4.24	0.281412	2.06	weak
CD109	CD109	430	IEFPILEDSSELQLKAY	ILEDSSELQ	0.488622	2.99	0.282224	2.06	weak
CD109	CD109	1219	KFLIDTHNRLLLQTAE	FLIDTHNRL	0.713445	0.17	0.281779	2.06	weak
GP1BA	CD42b/GPIb伪	255	MTSNVASVQCDNSDKFPV	VQCDNSDKF	0.433876	4.92	0.281038	2.07	weak
ITGA2	CD49b/GPIa	838	NTGIVVDFSENLFFASFS	IVVDFSENL	0.488315	2.99	0.280931	2.07	weak
ITGA2	CD49b/GPIa	834	ESAYNTGIVVDFSENL	IVVDFSENL	0.570893	1.38	0.281062	2.07	weak
CD109	CD109	254	YTYGKPVKGDVTLTFLPLS	VKGDVTLTF	0.617165	0.77	0.28108	2.07	weak
ITGA2	CD49b/GPIa	1103	YNPEIYVIEDNTVTIPLM	VIEDNTVTI	0.533086	1.97	0.279096	2.08	weak
ITGB3	CD61/GPIIIa	269	SHLLVFTTDAKTHIALDG	FTTDAKTHI	0.472612	3.42	0.278455	2.09	weak
ITGA2B	CD41/GPIIb	246	HVSSQSLSFDSSNPEYF	LSFDSSNPE	0.503928	2.6	0.27831	2.09	weak
ITGB3	CD61/GPIIIa	254	QATVCDEKIGWRNDASHLL	WRNDASHLL	0.62467	0.71	0.278514	2.09	weak
ITGB3	CD61/GPIIIa	353	GTTVGVLSMDSSNVL	LSMDSSNVL	0.68133	0.3	0.278688	2.09	weak
ITGA2B	CD41/GPIIb	49	QFGFSLDFHKDSHGRVAIV	FHKDSHGRV	0.55004	1.7	0.276109	2.11	weak
ITGA2	CD49b/GPIa	1005	YLTGVQTDKAGDISCN	VQTDKAGDI	0.390877	7.32	0.275611	2.12	weak
ITGA2B	CD41/GPIIb	658	ADNVLELQMDAANEGEG	LQMDAANEG	0.428438	5.18	0.27516	2.12	weak
ITGA2	CD49b/GPIa	833	RESAYNTGIVVDFSENLF	IVVDFSENL	0.476256	3.32	0.27451	2.12	weak
ITGA2	CD49b/GPIa	740	HIIYIQEPSDVVNSL	YIQEPSDVV	0.490515	2.94	0.274713	2.12	weak
CD109	CD109	127	KRISVFIQTDKALYKP	IQTDKALYK	0.509618	2.47	0.275009	2.12	weak
ITGA2B	CD41/GPIIb	489	VQLLVQDSLNPAVKS	LVQDSLNPA	0.582197	1.22	0.274725	2.12	weak
ITGA2	CD49b/GPIa	169	CPSLIDVVVVCDESNSIY	VVCDESNSI	0.491661	2.91	0.273764	2.13	weak
CD109	CD109	126	TKRISVFIQTDKALYKPKQ	IQTDKALYK	0.507182	2.52	0.273467	2.13	weak
CD109	CD109	131	VFIQTDKALYKPKQE	IQTDKALYK	0.537037	1.91	0.273682	2.13	weak
ITGA2	CD49b/GPIa	241	QTSQYGGDLTNTFGAIQYA	YGGDLTNTF	0.542336	1.82	0.27428	2.13	weak
CD109	CD109	277	KKNITKTFKINGSANFSFN	FKINGSANF	0.611734	0.83	0.273729	2.13	weak
ITGA2B	CD41/GPIIb	659	DNVLELQMDAANEGEGAY	LQMDAANEG	0.352073	10.53	0.27333	2.14	weak
CD109	CD109	585	SIVGIVAVDKSVNLMNASND	VAVDKSVNL	0.558462	1.56	0.273028	2.14	weak
GP1BA	CD42b/GPIb伪	226	NCEILYFRRWLQDNAENV	WLQDNAENV	0.603361	0.93	0.272901	2.14	weak
ITGB3	CD61/GPIIIa	46	SPMCAWCSDEALPLG	WCSDEALPL	0.645073	0.54	0.273119	2.14	weak
CD109	CD109	1209	VTGPSSPSPVKFLIDTHNRL	FLIDTHNRL	0.711259	0.17	0.272308	2.14	weak
CD109	CD109	1279	EAFDLDVAVKENKDDLNH	FDLDVAVKE	0.401846	6.6	0.27197	2.15	weak
ITGA2B	CD41/GPIIb	842	DLLYILDIQPQGGLQC	YILDIQPQG	0.497455	2.77	0.271611	2.15	weak
GP1BA	CD42b/GPIb伪	255	MTSNVASVQCDNSDKFPVY	VQCDNSDKF	0.545075	1.77	0.271916	2.15	weak
CD109	CD109	193	FQLSSHPILGDWSIQVQVN	ILGDWSIQV	0.604197	0.92	0.271158	2.15	weak
ITGA2	CD49b/GPIa	172	LIDVVVVCDESNSIYPWDAV	VVCDESNSI	0.634356	0.62	0.271436	2.15	weak
ITGB3	CD61/GPIIIa	136	YPVDIYYLMDLSYSM	YLMDLSYSM	0.701162	0.22	0.271376	2.15	weak
ITGA2	CD49b/GPIa	378	MSQVGFSADYSSQNDIL	FSADYSSQN	0.495378	2.82	0.270435	2.16	weak
CD109	CD109	532	IVYYIEDDGEIISDVLKIPV	YIEDDGEII	0.654238	0.47	0.27017	2.16	weak
CD109	CD109	998	EADPYIDIDQNVLHRTYTW	IDIDQNVLH	0.490609	2.94	0.268853	2.17	weak
ITGA2B	CD41/GPIIb	864	NPLKVDWGLPIPSPSPIH	LKVDWGLPI	0.568818	1.41	0.269865	2.17	weak
ITGB3	CD61/GPIIIa	114	IALRLRPDDSKNFSIQVRQV	LRPDDSKNF	0.590224	1.1	0.268958	2.17	weak
CD109	CD109	692	ETWIWLDTNMGYRIYQEF	IWLDTNMGY	0.634975	0.62	0.269605	2.17	weak
CD109	CD109	1218	VKFLIDTHNRLLLQTAELA	FLIDTHNRL	0.706031	0.2	0.269006	2.17	weak
ITGA2B	CD41/GPIIb	672	GEGAYEAELAVHLPQG	YEAELAVHL	0.352313	10.51	0.267659	2.19	weak
ITGA2B	CD41/GPIIb	50	FGFSLDFHKDSHGRV	FHKDSHGRV	0.535011	1.94	0.267383	2.19	weak
ITGA2	CD49b/GPIa	928	LKIPLLYDAEIHLTRSTNI	LLYDAEIHL	0.540678	1.84	0.266715	2.19	weak
CD109	CD109	687	RKHFPETWIWLDTNMGYR	IWLDTNMGY	0.613755	0.81	0.266778	2.19	weak
CD109	CD109	253	KYTYGKPVKGDVTLTFL	VKGDVTLTF	0.616056	0.78	0.266619	2.19	weak
ITGA2	CD49b/GPIa	1102	TYNPEIYVIEDNTVTIPL	VIEDNTVTI	0.514444	2.36	0.265821	2.2	weak
ITGA2B	CD41/GPIIb	50	FGFSLDFHKDSHGRVAIVV	FHKDSHGRV	0.543001	1.8	0.265618	2.2	weak
ITGB3	CD61/GPIIIa	271	LLVFTTDAKTHIALDGR	FTTDAKTHI	0.54375	1.79	0.265693	2.2	weak
CD109	CD109	587	VGIVAVDKSVNLMNASNDI	VAVDKSVNL	0.555193	1.62	0.265778	2.2	weak
CD109	CD109	278	KNITKTFKINGSANFSFND	FKINGSANF	0.609632	0.85	0.265877	2.2	weak
CD109	CD109	254	YTYGKPVKGDVTLTF	VKGDVTLTF	0.620714	0.74	0.265901	2.2	weak
CD109	CD109	777	ATEVKVIIEKSDKFDI	VIIEKSDKF	0.411769	6.06	0.264956	2.21	weak
ITGA2B	CD41/GPIIb	577	HTTMAFLRDEADFRDKLSP	FLRDEADFR	0.543571	1.8	0.264745	2.21	weak
GP1BB	CD42c/GPIb尾	49	LPTAFPVDTTELVLT	FPVDTTELV	0.583972	1.2	0.264399	2.21	weak
ITGA2B	CD41/GPIIb	662	LELQMDAANEGEGAY	LQMDAANEG	0.442636	4.54	0.263551	2.22	weak
ITGA2	CD49b/GPIa	377	EMSQVGFSADYSSQNDI	FSADYSSQN	0.448296	4.31	0.264094	2.22	weak
ITGB3	CD61/GPIIIa	690	VVRFQYYEDSSGKSILY	YYEDSSGKS	0.484899	3.09	0.264157	2.22	weak
GP1BA	CD42b/GPIb伪	256	TSNVASVQCDNSDKFPVYK	VQCDNSDKF	0.543825	1.79	0.264222	2.22	weak
GP9	CD42a/GPIX	80	LDVTQNPWHCDCSLTYLR	WHCDCSLTY	0.553922	1.64	0.263263	2.22	weak
CD109	CD109	194	QLSSHPILGDWSIQVQVND	ILGDWSIQV	0.600641	0.96	0.264117	2.22	weak
ITGB3	CD61/GPIIIa	263	GWRNDASHLLVFTTDA	WRNDASHLL	0.6093	0.86	0.263289	2.22	weak
ITGA2B	CD41/GPIIb	29	AWALNLDPVQLTFYA	LNLDPVQLT	0.656669	0.45	0.263691	2.22	weak
GP1BA	CD42b/GPIb伪	233	RRWLQDNAENVYVWKQGVD	WLQDNAENV	0.680078	0.3	0.264116	2.22	weak
ITGA2B	CD41/GPIIb	857	CFPQPPVNPLKVDWGLPIPS	LKVDWGLPI	0.681477	0.3	0.263466	2.22	weak
ITGA2	CD49b/GPIa	1067	MKGEYFVNVTTRIWNGT	YFVNVTTRI	0.503842	2.61	0.262788	2.23	weak
ITGA2B	CD41/GPIIb	763	NSKIVLLDVPVRAEA	VLLDVPVRA	0.592589	1.07	0.26244	2.23	weak
CD109	CD109	1345	GKLNLYLDSVNETQF	LYLDSVNET	0.619978	0.75	0.262301	2.23	weak
ITGB3	CD61/GPIIIa	133	VEDYPVDIYYLMDLSYSMKD	YLMDLSYSM	0.663231	0.4	0.262449	2.23	weak
CD109	CD109	163	SLNILIKDPKSNLIQQ	LIKDPKSNL	0.441411	4.59	0.261989	2.24	weak
GP1BB	CD42c/GPIb尾	49	LPTAFPVDTTELVLTG	FPVDTTELV	0.491232	2.92	0.261468	2.24	weak
GP9	CD42a/GPIX	96	LRLWLEDRTPEALLQ	WLEDRTPEA	0.566135	1.45	0.26096	2.24	weak
ITGA2B	CD41/GPIIb	246	HVSSQSLSFDSSNPEY	LSFDSSNPE	0.426378	5.29	0.260679	2.25	weak
ITGA2B	CD41/GPIIb	661	VLELQMDAANEGEGAYE	LQMDAANEG	0.432375	4.98	0.259765	2.25	weak
GP9	CD42a/GPIX	81	DVTQNPWHCDCSLTYLRL	WHCDCSLTY	0.58179	1.23	0.260024	2.25	weak
ITGA2	CD49b/GPIa	1118	PLMIMKPDEKAEVPTG	MKPDEKAEV	0.330016	13.14	0.258626	2.26	weak
GP1BA	CD42b/GPIb伪	255	MTSNVASVQCDNSDKFP	VQCDNSDKF	0.473336	3.4	0.259426	2.26	weak
CD109	CD109	127	KRISVFIQTDKALYKPKQE	IQTDKALYK	0.504093	2.6	0.258741	2.26	weak
ITGA2	CD49b/GPIa	751	VNSLDLRVDISLENP	LRVDISLEN	0.540219	1.85	0.258963	2.26	weak
ITGB3	CD61/GPIIIa	46	SPMCAWCSDEALPLGS	WCSDEALPL	0.595574	1.03	0.259701	2.26	weak
ITGB3	CD61/GPIIIa	134	EDYPVDIYYLMDLSYSMK	YLMDLSYSM	0.621103	0.74	0.258242	2.27	weak
ITGB3	CD61/GPIIIa	351	IPGTTVGVLSMDSSNVLQL	LSMDSSNVL	0.670179	0.36	0.258569	2.27	weak
ITGB3	CD61/GPIIIa	354	TTVGVLSMDSSNVLQLIVD	LSMDSSNVL	0.679529	0.31	0.258503	2.27	weak
CD109	CD109	1000	DPYIDIDQNVLHRTYTWL	IDIDQNVLH	0.389574	7.41	0.256663	2.28	weak
ITGA2	CD49b/GPIa	237	VATSQTSQYGGDLTNTFGAI	YGGDLTNTF	0.57237	1.36	0.256963	2.28	weak
GP9	CD42a/GPIX	81	DVTQNPWHCDCSLTYL	WHCDCSLTY	0.6093	0.86	0.256553	2.28	weak
CD109	CD109	643	DANLTKDYIDGVYDN	LTKDYIDGV	0.398824	6.8	0.255317	2.29	weak
ITGB3	CD61/GPIIIa	690	VVRFQYYEDSSGKSIL	YYEDSSGKS	0.461376	3.81	0.255463	2.29	weak
ITGA2	CD49b/GPIa	238	ATSQTSQYGGDLTNTFGAIQ	YGGDLTNTF	0.571281	1.38	0.255802	2.29	weak
CD109	CD109	163	SLNILIKDPKSNLIQ	LIKDPKSNL	0.490863	2.93	0.254475	2.3	weak
ITGA2B	CD41/GPIIb	579	TMAFLRDEADFRDKLSPI	FLRDEADFR	0.464026	3.71	0.254036	2.31	weak
ITGA2	CD49b/GPIa	750	VVNSLDLRVDISLENPG	LRVDISLEN	0.472314	3.43	0.25401	2.31	weak
ITGA2	CD49b/GPIa	174	DVVVVCDESNSIYPWDAVK	VVCDESNSI	0.597375	1.01	0.253371	2.31	weak
CD109	CD109	255	TYGKPVKGDVTLTFLPLSF	VKGDVTLTF	0.613266	0.81	0.253501	2.31	weak
ITGA2	CD49b/GPIa	1104	NPEIYVIEDNTVTIPLMI	VIEDNTVTI	0.529224	2.05	0.251865	2.32	weak
ITGA2B	CD41/GPIIb	763	NSKIVLLDVPVRAEAQ	VLLDVPVRA	0.558045	1.57	0.25262	2.32	weak
ITGA2	CD49b/GPIa	1118	PLMIMKPDEKAEVPT	MKPDEKAEV	0.399967	6.72	0.251209	2.33	weak
ITGA2	CD49b/GPIa	380	QVGFSADYSSQNDILM	FSADYSSQN	0.473174	3.41	0.251579	2.33	weak
ITGA2	CD49b/GPIa	602	QKILGSDGAFRSHLQ	LGSDGAFRS	0.515142	2.35	0.250946	2.33	weak
ITGA2	CD49b/GPIa	947	NFYEISSDGNVPSIVH	ISSDGNVPS	0.52478	2.14	0.251173	2.33	weak
ITGA2B	CD41/GPIIb	488	SVQLLVQDSLNPAVK	LVQDSLNPA	0.583748	1.2	0.251022	2.33	weak
CD109	CD109	687	RKHFPETWIWLDTNMGYRI	IWLDTNMGY	0.654693	0.47	0.251774	2.33	weak
ITGA2B	CD41/GPIIb	840	PSDLLYILDIQPQGGL	YILDIQPQG	0.502037	2.65	0.249677	2.34	weak
ITGB3	CD61/GPIIIa	45	VSPMCAWCSDEALPLGSP	WCSDEALPL	0.512373	2.41	0.250077	2.34	weak
ITGA2	CD49b/GPIa	837	YNTGIVVDFSENLFFASFS	IVVDFSENL	0.53876	1.88	0.249882	2.34	weak
ITGA2	CD49b/GPIa	924	NLVNLKIPLLYDAEIHLTR	LLYDAEIHL	0.539446	1.87	0.25005	2.34	weak
ITGB3	CD61/GPIIIa	262	IGWRNDASHLLVFTTDAKT	WRNDASHLL	0.620102	0.75	0.249874	2.34	weak
CD109	CD109	563	WSKVKAEPSEKVSLR	VKAEPSEKV	0.441987	4.57	0.248702	2.35	weak
ITGA2B	CD41/GPIIb	246	HVSSQSLSFDSSNPEYFDG	LSFDSSNPE	0.471801	3.44	0.24944	2.35	weak
ITGA2B	CD41/GPIIb	245	WHVSSQSLSFDSSNPEYFD	LSFDSSNPE	0.472462	3.43	0.249432	2.35	weak
ITGA2B	CD41/GPIIb	841	SDLLYILDIQPQGGLQC	YILDIQPQG	0.499132	2.72	0.249069	2.35	weak
ITGA2	CD49b/GPIa	924	NLVNLKIPLLYDAEIHLTRS	LLYDAEIHL	0.545766	1.76	0.249038	2.35	weak
CD109	CD109	778	TEVKVIIEKSDKFDIL	VIIEKSDKF	0.44542	4.43	0.247462	2.36	weak
ITGA2	CD49b/GPIa	925	LVNLKIPLLYDAEIHLTRST	LLYDAEIHL	0.544506	1.78	0.247087	2.37	weak
ITGA2	CD49b/GPIa	947	NFYEISSDGNVPSIV	ISSDGNVPS	0.560595	1.53	0.246815	2.37	weak
ITGA2B	CD41/GPIIb	860	QPPVNPLKVDWGLPI	LKVDWGLPI	0.685081	0.28	0.246422	2.37	weak
ITGA2	CD49b/GPIa	1003	LMYLTGVQTDKAGDIS	VQTDKAGDI	0.406815	6.32	0.245064	2.38	weak
ITGB3	CD61/GPIIIa	272	LVFTTDAKTHIALDGR	FTTDAKTHI	0.513571	2.38	0.245186	2.38	weak
ITGA2	CD49b/GPIa	925	LVNLKIPLLYDAEIHLT	LLYDAEIHL	0.538532	1.88	0.245089	2.38	weak
ITGA2	CD49b/GPIa	839	TGIVVDFSENLFFASF	IVVDFSENL	0.559959	1.54	0.245819	2.38	weak
CD109	CD109	691	PETWIWLDTNMGYRIYQEF	IWLDTNMGY	0.654564	0.47	0.246069	2.38	weak
ITGA2B	CD41/GPIIb	863	VNPLKVDWGLPIPSPSPIHP	LKVDWGLPI	0.674149	0.34	0.24595	2.38	weak
ITGA2	CD49b/GPIa	750	VVNSLDLRVDISLENPGT	LRVDISLEN	0.37725	8.29	0.244354	2.39	weak
ITGA2	CD49b/GPIa	738	PEHIIYIQEPSDVVNS	YIQEPSDVV	0.391879	7.25	0.24501	2.39	weak
ITGA2	CD49b/GPIa	237	VATSQTSQYGGDLTNTFG	YGGDLTNTF	0.393413	7.15	0.244271	2.39	weak
ITGB3	CD61/GPIIIa	357	GVLSMDSSNVLQLIVD	LSMDSSNVL	0.676935	0.32	0.2449	2.39	weak
ITGB3	CD61/GPIIIa	141	YYLMDLSYSMKDDLW	YLMDLSYSM	0.692225	0.25	0.244889	2.39	weak
ITGA2	CD49b/GPIa	377	EMSQVGFSADYSSQND	FSADYSSQN	0.382206	7.9	0.243492	2.4	weak
ITGB3	CD61/GPIIIa	692	RFQYYEDSSGKSILYV	YYEDSSGKS	0.472087	3.44	0.243737	2.4	weak
ITGA2B	CD41/GPIIb	250	QSLSFDSSNPEYFDGY	LSFDSSNPE	0.459725	3.87	0.242069	2.41	weak
ITGA2B	CD41/GPIIb	51	GFSLDFHKDSHGRVAIVVG	FHKDSHGRV	0.533665	1.96	0.242579	2.41	weak
GP1BA	CD42b/GPIb伪	257	SNVASVQCDNSDKFPVYKY	VQCDNSDKF	0.540702	1.84	0.241883	2.41	weak
ITGA2	CD49b/GPIa	1066	HMKGEYFVNVTTRIW	YFVNVTTRI	0.568111	1.42	0.242414	2.41	weak
GP9	CD42a/GPIX	82	VTQNPWHCDCSLTYLRLW	WHCDCSLTY	0.577232	1.28	0.242093	2.41	weak
CD109	CD109	195	LSSHPILGDWSIQVQVNDQ	ILGDWSIQV	0.596243	1.02	0.24181	2.41	weak
CD109	CD109	279	NITKTFKINGSANFSFNDE	FKINGSANF	0.605997	0.89	0.242029	2.41	weak
ITGB3	CD61/GPIIIa	270	HLLVFTTDAKTHIALDGR	FTTDAKTHI	0.466002	3.64	0.241064	2.42	weak
ITGA2	CD49b/GPIa	239	TSQTSQYGGDLTNTFGAIQY	YGGDLTNTF	0.567479	1.43	0.240871	2.42	weak
ITGB3	CD61/GPIIIa	139	DIYYLMDLSYSMKDDLWSIQ	YLMDLSYSM	0.655984	0.46	0.240884	2.42	weak
CD109	CD109	277	KKNITKTFKINGSANFS	FKINGSANF	0.578045	1.27	0.240433	2.43	weak
ITGB3	CD61/GPIIIa	109	VSPQRIALRLRPDDSKNFSI	LRPDDSKNF	0.591354	1.09	0.23938	2.43	weak
GP9	CD42a/GPIX	84	QNPWHCDCSLTYLRLWL	WHCDCSLTY	0.628955	0.67	0.239772	2.43	weak
CD109	CD109	693	TWIWLDTNMGYRIYQE	IWLDTNMGY	0.669224	0.36	0.240203	2.43	weak
CD109	CD109	257	GKPVKGDVTLTFLPLSFW	VKGDVTLTF	0.541344	1.83	0.239184	2.44	weak
ITGA2	CD49b/GPIa	738	PEHIIYIQEPSDVVN	YIQEPSDVV	0.464874	3.68	0.237433	2.45	weak
CD109	CD109	277	KKNITKTFKINGSANFSF	FKINGSANF	0.559969	1.54	0.238015	2.45	weak
ITGB3	CD61/GPIIIa	268	ASHLLVFTTDAKTHIAL	FTTDAKTHI	0.56066	1.53	0.237955	2.45	weak
ITGA2B	CD41/GPIIb	671	EGEGAYEAELAVHLPQG	YEAELAVHL	0.357372	9.98	0.236468	2.46	weak
ITGA2	CD49b/GPIa	1004	MYLTGVQTDKAGDISCN	VQTDKAGDI	0.40188	6.6	0.235995	2.46	weak
CD109	CD109	428	FKIEFPILEDSSELQLKA	ILEDSSELQ	0.402563	6.56	0.23678	2.46	weak
ITGA2	CD49b/GPIa	658	EASFTPEKITLVNKN	FTPEKITLV	0.433069	4.95	0.236056	2.46	weak
ITGA2	CD49b/GPIa	1101	NTYNPEIYVIEDNTVTIP	VIEDNTVTI	0.477921	3.28	0.236956	2.46	weak
ITGB3	CD61/GPIIIa	48	MCAWCSDEALPLGSPRC	WCSDEALPL	0.582479	1.22	0.236374	2.46	weak
ITGA2B	CD41/GPIIb	48	SQFGFSLDFHKDSHGRVA	FHKDSHGRV	0.42019	5.61	0.235279	2.47	weak
ITGA2	CD49b/GPIa	379	SQVGFSADYSSQNDILM	FSADYSSQN	0.490321	2.94	0.235681	2.47	weak
ITGA2	CD49b/GPIa	1065	VHMKGEYFVNVTTRIWNG	YFVNVTTRI	0.442667	4.54	0.234322	2.48	weak
ITGA2B	CD41/GPIIb	857	CFPQPPVNPLKVDWGLPIP	LKVDWGLPI	0.662562	0.4	0.234094	2.48	weak
ITGB3	CD61/GPIIIa	46	SPMCAWCSDEALPLGSPR	WCSDEALPL	0.50779	2.51	0.233344	2.49	weak
ITGA2B	CD41/GPIIb	580	MAFLRDEADFRDKLSP	FLRDEADFR	0.52667	2.1	0.233424	2.49	weak
ITGA2	CD49b/GPIa	833	RESAYNTGIVVDFSENLFFA	IVVDFSENL	0.542508	1.81	0.23367	2.49	weak
ITGA2B	CD41/GPIIb	488	SVQLLVQDSLNPAVKS	LVQDSLNPA	0.547648	1.74	0.232656	2.49	weak
ITGA2	CD49b/GPIa	239	TSQTSQYGGDLTNTF	YGGDLTNTF	0.562617	1.5	0.233227	2.49	weak
ITGA2	CD49b/GPIa	1106	EIYVIEDNTVTIPLMIM	VIEDNTVTI	0.607565	0.88	0.233078	2.49	weak
ITGA2B	CD41/GPIIb	53	SLDFHKDSHGRVAIVVGA	FHKDSHGRV	0.460376	3.84	0.232436	2.5	weak
ITGA2B	CD41/GPIIb	247	VSSQSLSFDSSNPEYFDGY	LSFDSSNPE	0.474518	3.37	0.231786	2.5	weak
ITGB3	CD61/GPIIIa	691	VRFQYYEDSSGKSILYV	YYEDSSGKS	0.477152	3.3	0.232106	2.5	weak
CD109	CD109	995	CFLEADPYIDIDQNVLHRT	IDIDQNVLH	0.487584	3.01	0.232223	2.5	weak
ITGB3	CD61/GPIIIa	109	VSPQRIALRLRPDDSKNFS	LRPDDSKNF	0.525555	2.13	0.232338	2.5	weak
ITGA2	CD49b/GPIa	833	RESAYNTGIVVDFSENLFF	IVVDFSENL	0.528752	2.06	0.231074	2.51	weak
ITGA2	CD49b/GPIa	926	VNLKIPLLYDAEIHLTRSTN	LLYDAEIHL	0.541044	1.84	0.23111	2.51	weak
ITGA2B	CD41/GPIIb	249	SQSLSFDSSNPEYFDGYW	LSFDSSNPE	0.379621	8.09	0.230243	2.52	weak
GP1BA	CD42b/GPIb伪	259	VASVQCDNSDKFPVYKYP	VQCDNSDKF	0.445975	4.4	0.2303	2.52	weak
CD109	CD109	582	QPDSIVGIVAVDKSVNLM	VAVDKSVNL	0.480037	3.22	0.230176	2.52	weak
ITGA2	CD49b/GPIa	834	ESAYNTGIVVDFSENLFFAS	IVVDFSENL	0.541292	1.83	0.230582	2.52	weak
ITGA2	CD49b/GPIa	173	IDVVVVCDESNSIYPWDAVK	VVCDESNSI	0.625755	0.7	0.230574	2.52	weak
ITGA2	CD49b/GPIa	739	EHIIYIQEPSDVVNSL	YIQEPSDVV	0.419258	5.66	0.229078	2.53	weak
CD109	CD109	689	HFPETWIWLDTNMGY	IWLDTNMGY	0.671003	0.35	0.229133	2.53	weak
CD109	CD109	128	RISVFIQTDKALYKPKQEV	IQTDKALYK	0.498821	2.73	0.228546	2.54	weak
GP1BA	CD42b/GPIb伪	260	ASVQCDNSDKFPVYKY	VQCDNSDKF	0.503301	2.62	0.228782	2.54	weak
ITGB3	CD61/GPIIIa	356	VGVLSMDSSNVLQLIVDA	LSMDSSNVL	0.63453	0.62	0.228471	2.54	weak
GP1BA	CD42b/GPIb伪	76	LNLDRCELTKLQVDGTLPVL	LQVDGTLPV	0.726317	0.13	0.228752	2.54	weak
ITGA2B	CD41/GPIIb	660	NVLELQMDAANEGEGAYE	LQMDAANEG	0.343415	11.5	0.228039	2.55	weak
CD109	CD109	586	IVGIVAVDKSVNLMNASNDI	VAVDKSVNL	0.552648	1.66	0.227668	2.55	weak
CD109	CD109	527	PKACVIVYYIEDDGEII	YIEDDGEII	0.624904	0.7	0.2275	2.55	weak
ITGA2	CD49b/GPIa	1103	YNPEIYVIEDNTVTI	VIEDNTVTI	0.631481	0.65	0.227474	2.55	weak
ITGA2	CD49b/GPIa	751	VNSLDLRVDISLENPGTS	LRVDISLEN	0.369766	8.87	0.227031	2.56	weak
ITGA2B	CD41/GPIIb	54	LDFHKDSHGRVAIVVG	FHKDSHGRV	0.522863	2.19	0.227254	2.56	weak
ITGA2B	CD41/GPIIb	536	NAELQLDRQKPRQGR	LQLDRQKPR	0.290551	19.65	0.225683	2.57	weak
ITGA2	CD49b/GPIa	871	QKSVACDVGYPALKR	VACDVGYPA	0.477611	3.29	0.226403	2.57	weak
GP9	CD42a/GPIX	85	NPWHCDCSLTYLRLW	WHCDCSLTY	0.649519	0.51	0.225907	2.57	weak
CD109	CD109	687	RKHFPETWIWLDTNMGYRIY	IWLDTNMGY	0.665717	0.38	0.226207	2.57	weak
CD109	CD109	193	FQLSSHPILGDWSIQVQV	ILGDWSIQV	0.545013	1.77	0.225187	2.58	weak
CD109	CD109	583	PDSIVGIVAVDKSVNL	VAVDKSVNL	0.553903	1.64	0.225385	2.58	weak
ITGA2B	CD41/GPIIb	28	PAWALNLDPVQLTFY	LNLDPVQLT	0.64943	0.51	0.225094	2.58	weak
ITGB3	CD61/GPIIIa	366	VLQLIVDAYGKIRSK	LIVDAYGKI	0.572948	1.35	0.224256	2.59	weak
CD109	CD109	688	KHFPETWIWLDTNMGYRIYQ	IWLDTNMGY	0.664435	0.39	0.224727	2.59	weak
CD109	CD109	1274	SIQNQEAFDLDVAVKE	FDLDVAVKE	0.521093	2.22	0.223882	2.6	weak
CD109	CD109	197	SHPILGDWSIQVQVNDQT	ILGDWSIQV	0.532788	1.98	0.223262	2.6	weak
ITGA2B	CD41/GPIIb	578	TTMAFLRDEADFRDKLSPI	FLRDEADFR	0.538536	1.88	0.223171	2.6	weak
ITGB3	CD61/GPIIIa	117	RLRPDDSKNFSIQVR	LRPDDSKNF	0.555434	1.61	0.223918	2.6	weak
ITGA2	CD49b/GPIa	753	SLDLRVDISLENPGTSP	LRVDISLEN	0.45872	3.9	0.223036	2.61	weak
CD109	CD109	769	TIFNYLKDATEVKVI	YLKDATEVK	0.555225	1.62	0.222169	2.62	weak
GP1BA	CD42b/GPIb伪	85	KLQVDGTLPVLGTLDL	LQVDGTLPV	0.679563	0.31	0.221896	2.62	weak
ITGA2	CD49b/GPIa	329	IKAIASIPTERYFFN	IASIPTERY	0.435427	4.85	0.221321	2.63	weak
ITGA2	CD49b/GPIa	170	PSLIDVVVVCDESNSI	VVCDESNSI	0.561344	1.52	0.221043	2.63	weak
ITGA2	CD49b/GPIa	424	FDQILQDRNHSSYLG	ILQDRNHSS	0.466409	3.62	0.220251	2.64	weak
ITGA2B	CD41/GPIIb	839	QPSDLLYILDIQPQGG	YILDIQPQG	0.467463	3.58	0.220095	2.64	weak
CD109	CD109	999	ADPYIDIDQNVLHRTYTWL	IDIDQNVLH	0.480106	3.22	0.219678	2.65	weak
ITGA2B	CD41/GPIIb	48	SQFGFSLDFHKDSHGRVAI	FHKDSHGRV	0.519212	2.26	0.219473	2.65	weak
CD109	CD109	429	KIEFPILEDSSELQLKAY	ILEDSSELQ	0.398859	6.79	0.218012	2.66	weak
CD109	CD109	157	FKPYKTSLNILIKDP	YKTSLNILI	0.494227	2.85	0.218717	2.66	weak
CD109	CD109	281	TKTFKINGSANFSFNDEE	FKINGSANF	0.544173	1.79	0.218193	2.66	weak
ITGA2B	CD41/GPIIb	574	PICHTTMAFLRDEADFRDKL	FLRDEADFR	0.557481	1.58	0.218077	2.66	weak
ITGA2	CD49b/GPIa	835	SAYNTGIVVDFSENLFFASF	IVVDFSENL	0.537733	1.9	0.217689	2.67	weak
ITGA2	CD49b/GPIa	1066	HMKGEYFVNVTTRIWNGT	YFVNVTTRI	0.439609	4.67	0.216625	2.68	weak
ITGA2	CD49b/GPIa	811	EQPFIVSNQNKRLTF	FIVSNQNKR	0.479429	3.24	0.217024	2.68	weak
CD109	CD109	861	SQSILLDLTDNRLQS	ILLDLTDNR	0.493722	2.86	0.216504	2.68	weak
GP1BB	CD42c/GPIb尾	48	SLPTAFPVDTTELVLTG	FPVDTTELV	0.497436	2.77	0.21683	2.68	weak
CD109	CD109	995	CFLEADPYIDIDQNVLHR	IDIDQNVLH	0.40124	6.64	0.215651	2.69	weak
ITGA2B	CD41/GPIIb	839	QPSDLLYILDIQPQGGLQ	YILDIQPQG	0.417204	5.77	0.215471	2.69	weak
ITGA2	CD49b/GPIa	946	INFYEISSDGNVPSIVH	ISSDGNVPS	0.523473	2.17	0.21605	2.69	weak
CD109	CD109	1280	AFDLDVAVKENKDDL	FDLDVAVKE	0.537156	1.91	0.215546	2.69	weak
ITGA2B	CD41/GPIIb	575	ICHTTMAFLRDEADFRDKLS	FLRDEADFR	0.556553	1.59	0.215817	2.69	weak
CD109	CD109	770	IFNYLKDATEVKVII	YLKDATEVK	0.570624	1.39	0.216138	2.69	weak
CD109	CD109	193	FQLSSHPILGDWSIQVQ	ILGDWSIQV	0.582772	1.21	0.216006	2.69	weak
ITGA2B	CD41/GPIIb	673	EGAYEAELAVHLPQGA	YEAELAVHL	0.343365	11.5	0.214936	2.7	weak
ITGA2B	CD41/GPIIb	671	EGEGAYEAELAVHLPQ	YEAELAVHL	0.367388	9.05	0.215266	2.7	weak
ITGA2	CD49b/GPIa	1006	LTGVQTDKAGDISCNA	VQTDKAGDI	0.379669	8.09	0.214988	2.7	weak
CD109	CD109	428	FKIEFPILEDSSELQLK	ILEDSSELQ	0.474144	3.38	0.215145	2.7	weak
CD109	CD109	1272	RRSIQNQEAFDLDVAVKEN	FDLDVAVKE	0.518892	2.27	0.21503	2.7	weak
ITGA2	CD49b/GPIa	833	RESAYNTGIVVDFSENL	IVVDFSENL	0.561751	1.51	0.214771	2.7	weak
ITGB3	CD61/GPIIIa	267	DASHLLVFTTDAKTHIALD	FTTDAKTHI	0.539451	1.87	0.213975	2.71	weak
CD109	CD109	533	VYYIEDDGEIISDVLKIPV	YIEDDGEII	0.61089	0.84	0.213809	2.71	weak
CD109	CD109	642	TDANLTKDYIDGVYDN	LTKDYIDGV	0.348809	10.88	0.213456	2.72	weak
ITGA2	CD49b/GPIa	1065	VHMKGEYFVNVTTRIWN	YFVNVTTRI	0.521738	2.21	0.213438	2.72	weak
ITGA2	CD49b/GPIa	240	SQTSQYGGDLTNTFGAIQYA	YGGDLTNTF	0.560771	1.53	0.213732	2.72	weak
GP9	CD42a/GPIX	95	YLRLWLEDRTPEALL	WLEDRTPEA	0.561684	1.51	0.213239	2.72	weak
CD109	CD109	689	HFPETWIWLDTNMGYRIYQE	IWLDTNMGY	0.66217	0.41	0.213493	2.72	weak
ITGA2	CD49b/GPIa	1117	IPLMIMKPDEKAEVPTG	MKPDEKAEV	0.329479	13.21	0.212859	2.73	weak
ITGA2	CD49b/GPIa	930	IPLLYDAEIHLTRSTN	LLYDAEIHL	0.507742	2.51	0.212874	2.73	weak
ITGB3	CD61/GPIIIa	689	CVVRFQYYEDSSGKSI	YYEDSSGKS	0.423403	5.44	0.211845	2.74	weak
ITGA2B	CD41/GPIIb	762	PNSKIVLLDVPVRAEAQ	VLLDVPVRA	0.556305	1.6	0.211275	2.74	weak
CD109	CD109	581	TQPDSIVGIVAVDKSVNLMN	VAVDKSVNL	0.543528	1.8	0.210998	2.75	weak
ITGB3	CD61/GPIIIa	45	VSPMCAWCSDEALPLGS	WCSDEALPL	0.593062	1.07	0.210218	2.76	weak
CD109	CD109	256	YGKPVKGDVTLTFLPLSFW	VKGDVTLTF	0.6053	0.9	0.208929	2.77	weak
ITGA2B	CD41/GPIIb	865	PLKVDWGLPIPSPSP	LKVDWGLPI	0.660856	0.42	0.208817	2.77	weak
ITGB3	CD61/GPIIIa	355	TVGVLSMDSSNVLQLIVDA	LSMDSSNVL	0.67099	0.35	0.208755	2.77	weak
ITGA2B	CD41/GPIIb	657	GADNVLELQMDAANEGEGA	LQMDAANEG	0.428039	5.2	0.208615	2.78	weak
CD109	CD109	431	EFPILEDSSELQLKAYF	ILEDSSELQ	0.476247	3.32	0.208029	2.78	weak
ITGA2B	CD41/GPIIb	49	QFGFSLDFHKDSHGRV	FHKDSHGRV	0.489233	2.97	0.208459	2.78	weak
ITGA2	CD49b/GPIa	236	IVATSQTSQYGGDLTNTFGA	YGGDLTNTF	0.529569	2.04	0.208353	2.78	weak
ITGB3	CD61/GPIIIa	350	LIPGTTVGVLSMDSSNVLQ	LSMDSSNVL	0.648872	0.52	0.207824	2.78	weak
ITGA2	CD49b/GPIa	1007	TGVQTDKAGDISCNA	VQTDKAGDI	0.401074	6.65	0.207738	2.79	weak
CD109	CD109	164	LNILIKDPKSNLIQQW	LIKDPKSNL	0.433805	4.92	0.207301	2.79	weak
CD109	CD109	534	YYIEDDGEIISDVLKI	YIEDDGEII	0.580076	1.25	0.207467	2.79	weak
CD109	CD109	1344	HGKLNLYLDSVNETQ	LYLDSVNET	0.593083	1.07	0.20772	2.79	weak
ITGA2B	CD41/GPIIb	28	PAWALNLDPVQLTFYA	LNLDPVQLT	0.619807	0.75	0.207659	2.79	weak
ITGA2	CD49b/GPIa	1119	LMIMKPDEKAEVPTGV	MKPDEKAEV	0.320962	14.42	0.206267	2.8	weak
ITGA2B	CD41/GPIIb	672	GEGAYEAELAVHLPQGA	YEAELAVHL	0.352476	10.49	0.206792	2.8	weak
ITGB3	CD61/GPIIIa	86	EARVLEDRPLSDKGS	VLEDRPLSD	0.392108	7.24	0.206128	2.8	weak
CD109	CD109	776	DATEVKVIIEKSDKFDI	VIIEKSDKF	0.414498	5.91	0.206527	2.8	weak
CD109	CD109	130	SVFIQTDKALYKPKQEVK	IQTDKALYK	0.419585	5.64	0.206594	2.8	weak
CD109	CD109	162	TSLNILIKDPKSNLIQQ	LIKDPKSNL	0.433457	4.94	0.206352	2.8	weak
ITGA2B	CD41/GPIIb	52	FSLDFHKDSHGRVAIVVGA	FHKDSHGRV	0.52323	2.18	0.206162	2.8	weak
ITGB3	CD61/GPIIIa	268	ASHLLVFTTDAKTHIALDG	FTTDAKTHI	0.536931	1.91	0.20632	2.8	weak
GP9	CD42a/GPIX	83	TQNPWHCDCSLTYLRLWL	WHCDCSLTY	0.568582	1.42	0.206847	2.8	weak
ITGA2	CD49b/GPIa	175	VVVVCDESNSIYPWDAV	VVCDESNSI	0.597236	1.01	0.206195	2.8	weak
CD109	CD109	282	KTFKINGSANFSFNDE	FKINGSANF	0.602045	0.95	0.206699	2.8	weak
ITGA2	CD49b/GPIa	1107	IYVIEDNTVTIPLMI	VIEDNTVTI	0.643728	0.55	0.206886	2.8	weak
CD109	CD109	642	TDANLTKDYIDGVYD	LTKDYIDGV	0.392307	7.22	0.205821	2.81	weak
GP1BA	CD42b/GPIb伪	254	AMTSNVASVQCDNSDKFPV	VQCDNSDKF	0.509446	2.47	0.205775	2.81	weak
ITGA2	CD49b/GPIa	601	SQKILGSDGAFRSHL	LGSDGAFRS	0.513826	2.38	0.20574	2.81	weak
CD109	CD109	995	CFLEADPYIDIDQNVLHRTY	IDIDQNVLH	0.514851	2.36	0.205989	2.81	weak
GP1BA	CD42b/GPIb伪	258	NVASVQCDNSDKFPVYKYP	VQCDNSDKF	0.533275	1.97	0.205792	2.81	weak
CD109	CD109	722	ATGFVISEDLGLGLT	FVISEDLGL	0.573038	1.35	0.205773	2.81	weak
ITGA2	CD49b/GPIa	1005	YLTGVQTDKAGDISCNA	VQTDKAGDI	0.395353	7.02	0.20481	2.82	weak
CD109	CD109	777	ATEVKVIIEKSDKFDIL	VIIEKSDKF	0.446679	4.38	0.204932	2.82	weak
ITGA2	CD49b/GPIa	810	QEQPFIVSNQNKRLT	FIVSNQNKR	0.449852	4.25	0.205102	2.82	weak
ITGB3	CD61/GPIIIa	267	DASHLLVFTTDAKTHIA	FTTDAKTHI	0.53362	1.97	0.205123	2.82	weak
GP9	CD42a/GPIX	95	YLRLWLEDRTPEALLQ	WLEDRTPEA	0.516396	2.32	0.203923	2.83	weak
ITGA2	CD49b/GPIa	1105	PEIYVIEDNTVTIPLMIM	VIEDNTVTI	0.521969	2.2	0.203601	2.83	weak
CD109	CD109	196	SSHPILGDWSIQVQVNDQT	ILGDWSIQV	0.588759	1.13	0.203809	2.83	weak
ITGA2B	CD41/GPIIb	574	PICHTTMAFLRDEADFRD	FLRDEADFR	0.419266	5.66	0.203158	2.84	weak
ITGA2B	CD41/GPIIb	658	ADNVLELQMDAANEGE	LQMDAANEG	0.433601	4.93	0.203462	2.84	weak
ITGB3	CD61/GPIIIa	689	CVVRFQYYEDSSGKSIL	YYEDSSGKS	0.458814	3.9	0.203428	2.84	weak
CD109	CD109	996	FLEADPYIDIDQNVLHRTYT	IDIDQNVLH	0.5112	2.43	0.203284	2.84	weak
CD109	CD109	776	DATEVKVIIEKSDKFD	VIIEKSDKF	0.368097	8.99	0.202601	2.85	weak
CD109	CD109	162	TSLNILIKDPKSNLIQ	LIKDPKSNL	0.442231	4.56	0.202026	2.85	weak
CD109	CD109	126	TKRISVFIQTDKALYKP	IQTDKALYK	0.521305	2.22	0.202302	2.85	weak
ITGA2	CD49b/GPIa	927	NLKIPLLYDAEIHLTRSTNI	LLYDAEIHL	0.538714	1.88	0.202218	2.85	weak
ITGA2B	CD41/GPIIb	576	CHTTMAFLRDEADFRDKLSP	FLRDEADFR	0.553342	1.65	0.202643	2.85	weak
CD109	CD109	280	ITKTFKINGSANFSFNDEE	FKINGSANF	0.599115	0.98	0.202542	2.85	weak
GP1BB	CD42c/GPIb尾	50	PTAFPVDTTELVLTGN	FPVDTTELV	0.477655	3.28	0.201686	2.86	weak
ITGA2	CD49b/GPIa	1068	KGEYFVNVTTRIWNGTF	YFVNVTTRI	0.495176	2.82	0.201832	2.86	weak
ITGA2B	CD41/GPIIb	573	SPICHTTMAFLRDEADFRDK	FLRDEADFR	0.530359	2.03	0.201843	2.86	weak
CD109	CD109	525	WTPKACVIVYYIEDDGEIIS	YIEDDGEII	0.63958	0.58	0.200873	2.87	weak
ITGA2B	CD41/GPIIb	535	LNAELQLDRQKPRQGR	LQLDRQKPR	0.254335	28.64	0.199742	2.88	weak
ITGA2	CD49b/GPIa	737	CPEHIIYIQEPSDVVNS	YIQEPSDVV	0.400987	6.66	0.199398	2.88	weak
ITGA2B	CD41/GPIIb	658	ADNVLELQMDAANEGEGAY	LQMDAANEG	0.425314	5.34	0.199534	2.88	weak
ITGB3	CD61/GPIIIa	47	PMCAWCSDEALPLGSPRC	WCSDEALPL	0.498974	2.73	0.200053	2.88	weak
ITGB3	CD61/GPIIIa	111	PQRIALRLRPDDSKNF	LRPDDSKNF	0.508259	2.5	0.19937	2.88	weak
GP1BA	CD42b/GPIb伪	77	NLDRCELTKLQVDGTLPV	LQVDGTLPV	0.649072	0.51	0.200017	2.88	weak
ITGB3	CD61/GPIIIa	656	TCNRYCRDEIESVKE	YCRDEIESV	0.519419	2.26	0.198724	2.89	weak
ITGA2	CD49b/GPIa	242	TSQYGGDLTNTFGAIQYAR	YGGDLTNTF	0.52575	2.12	0.199269	2.89	weak
CD109	CD109	198	HPILGDWSIQVQVNDQ	ILGDWSIQV	0.583342	1.21	0.198859	2.89	weak
ITGB3	CD61/GPIIIa	351	IPGTTVGVLSMDSSNVLQLI	LSMDSSNVL	0.682388	0.29	0.198763	2.89	weak
CD109	CD109	930	APNIYILDYLTKKKQ	YILDYLTKK	0.494721	2.83	0.198008	2.9	weak
ITGA2	CD49b/GPIa	168	PCPSLIDVVVVCDESNSIY	VVCDESNSI	0.585627	1.17	0.198407	2.9	weak
CD109	CD109	253	KYTYGKPVKGDVTLTFLPLS	VKGDVTLTF	0.614256	0.8	0.197705	2.9	weak
GP9	CD42a/GPIX	80	LDVTQNPWHCDCSLTYLRL	WHCDCSLTY	0.622023	0.73	0.198033	2.9	weak
ITGA2B	CD41/GPIIb	840	PSDLLYILDIQPQGGLQC	YILDIQPQG	0.412805	6	0.197391	2.91	weak
ITGA2	CD49b/GPIa	832	KRESAYNTGIVVDFSENLF	IVVDFSENL	0.52819	2.07	0.196813	2.91	weak
GP1BA	CD42b/GPIb伪	254	AMTSNVASVQCDNSDKFPVY	VQCDNSDKF	0.565488	1.46	0.196893	2.91	weak
CD109	CD109	252	AKYTYGKPVKGDVTLTFLPL	VKGDVTLTF	0.615426	0.79	0.19764	2.91	weak
ITGB3	CD61/GPIIIa	689	CVVRFQYYEDSSGKSILY	YYEDSSGKS	0.423732	5.42	0.196494	2.92	weak
ITGA2	CD49b/GPIa	738	PEHIIYIQEPSDVVNSL	YIQEPSDVV	0.428844	5.16	0.196034	2.92	weak
ITGA2	CD49b/GPIa	601	SQKILGSDGAFRSHLQ	LGSDGAFRS	0.446299	4.39	0.196574	2.92	weak
CD109	CD109	588	GIVAVDKSVNLMNASNDI	VAVDKSVNL	0.470468	3.48	0.195982	2.92	weak
ITGA2B	CD41/GPIIb	48	SQFGFSLDFHKDSHGRVAIV	FHKDSHGRV	0.550295	1.7	0.196681	2.92	weak
ITGB3	CD61/GPIIIa	352	PGTTVGVLSMDSSNVLQLIV	LSMDSSNVL	0.681251	0.3	0.196424	2.92	weak
ITGB3	CD61/GPIIIa	762	RAKWDTANNPLYKEA	WDTANNPLY	0.368673	8.95	0.195293	2.93	weak
CD109	CD109	779	EVKVIIEKSDKFDILM	VIIEKSDKF	0.441043	4.61	0.195162	2.93	weak
ITGB3	CD61/GPIIIa	279	KTHIALDGRLAGIVQ	IALDGRLAG	0.454275	4.07	0.19561	2.93	weak
GP1BA	CD42b/GPIb伪	255	MTSNVASVQCDNSDKFPVYK	VQCDNSDKF	0.565145	1.46	0.19538	2.93	weak
ITGA2	CD49b/GPIa	754	LDLRVDISLENPGTS	LRVDISLEN	0.50387	2.6	0.194689	2.94	weak
ITGA2	CD49b/GPIa	836	AYNTGIVVDFSENLFFASFS	IVVDFSENL	0.533319	1.97	0.19479	2.94	weak
CD109	CD109	686	VRKHFPETWIWLDTNMGYR	IWLDTNMGY	0.638502	0.59	0.194281	2.94	weak
GP1BA	CD42b/GPIb伪	355	FPPRWTPNFTLHMES	WTPNFTLHM	0.404736	6.43	0.194171	2.95	weak
ITGA2B	CD41/GPIIb	248	SSQSLSFDSSNPEYFDGYW	LSFDSSNPE	0.466941	3.6	0.193944	2.95	weak
CD109	CD109	125	ETKRISVFIQTDKALYKPK	IQTDKALYK	0.504576	2.59	0.194141	2.95	weak
ITGA2	CD49b/GPIa	1117	IPLMIMKPDEKAEVPT	MKPDEKAEV	0.341606	11.71	0.193151	2.96	weak
ITGA2	CD49b/GPIa	377	EMSQVGFSADYSSQNDIL	FSADYSSQN	0.374706	8.5	0.192594	2.96	weak
ITGA2B	CD41/GPIIb	671	EGEGAYEAELAVHLP	YEAELAVHL	0.439228	4.69	0.193045	2.96	weak
ITGA2B	CD41/GPIIb	49	QFGFSLDFHKDSHGRVAIVV	FHKDSHGRV	0.546642	1.75	0.192953	2.96	weak
CD109	CD109	860	YSQSILLDLTDNRLQ	ILLDLTDNR	0.488861	2.98	0.191961	2.97	weak
ITGA2	CD49b/GPIa	948	FYEISSDGNVPSIVHS	ISSDGNVPS	0.51036	2.45	0.192129	2.97	weak
CD109	CD109	997	LEADPYIDIDQNVLH	IDIDQNVLH	0.522576	2.19	0.191866	2.97	weak
GP9	CD42a/GPIX	94	TYLRLWLEDRTPEAL	WLEDRTPEA	0.533747	1.96	0.191976	2.97	weak
ITGA2B	CD41/GPIIb	487	ASVQLLVQDSLNPAVKS	LVQDSLNPA	0.543266	1.8	0.192189	2.97	weak
GP9	CD42a/GPIX	79	TLDVTQNPWHCDCSLTYLR	WHCDCSLTY	0.604012	0.92	0.191748	2.97	weak
CD109	CD109	690	FPETWIWLDTNMGYRIYQEF	IWLDTNMGY	0.658001	0.44	0.192195	2.97	weak
ITGA2B	CD41/GPIIb	245	WHVSSQSLSFDSSNPEYF	LSFDSSNPE	0.392259	7.23	0.191116	2.98	weak
CD109	CD109	429	KIEFPILEDSSELQL	ILEDSSELQ	0.515	2.35	0.191029	2.98	weak
GP1BA	CD42b/GPIb伪	234	RWLQDNAENVYVWKQG	WLQDNAENV	0.642746	0.56	0.190858	2.98	weak
GP1BA	CD42b/GPIb伪	225	CNCEILYFRRWLQDNAENV	WLQDNAENV	0.657321	0.45	0.191411	2.98	weak
CD109	CD109	1219	KFLIDTHNRLLLQTAEL	FLIDTHNRL	0.688836	0.26	0.190909	2.98	weak
ITGA2	CD49b/GPIa	1120	MIMKPDEKAEVPTGV	MKPDEKAEV	0.336375	12.34	0.190281	2.99	weak
ITGA2	CD49b/GPIa	1117	IPLMIMKPDEKAEVP	MKPDEKAEV	0.394877	7.05	0.190311	2.99	weak
ITGA2	CD49b/GPIa	838	NTGIVVDFSENLFFASFSL	IVVDFSENL	0.528169	2.07	0.190155	2.99	weak
ITGA2B	CD41/GPIIb	764	SKIVLLDVPVRAEAQV	VLLDVPVRA	0.546149	1.76	0.190175	2.99	weak
ITGA2	CD49b/GPIa	926	VNLKIPLLYDAEIHL	LLYDAEIHL	0.570815	1.39	0.190064	2.99	weak
ITGA2	CD49b/GPIa	1102	TYNPEIYVIEDNTVTIPLM	VIEDNTVTI	0.59912	0.98	0.190636	2.99	weak
GP9	CD42a/GPIX	81	DVTQNPWHCDCSLTYLRLW	WHCDCSLTY	0.619062	0.76	0.190736	2.99	weak
ITGA2	CD49b/GPIa	752	NSLDLRVDISLENPGTSP	LRVDISLEN	0.361952	9.53	0.189958	3	weak
GP1BA	CD42b/GPIb伪	254	AMTSNVASVQCDNSDKFP	VQCDNSDKF	0.386104	7.64	0.189662	3	weak
ITGA2	CD49b/GPIa	1004	MYLTGVQTDKAGDISC	VQTDKAGDI	0.388244	7.5	0.189585	3	weak
ITGA2	CD49b/GPIa	657	IEASFTPEKITLVNK	FTPEKITLV	0.435906	4.83	0.189504	3	weak
ITGA2	CD49b/GPIa	243	SQYGGDLTNTFGAIQYA	YGGDLTNTF	0.516908	2.31	0.189813	3	weak
GP9	CD42a/GPIX	80	LDVTQNPWHCDCSLTYL	WHCDCSLTY	0.599747	0.98	0.189587	3	weak
CD109	CD109	251	TAKYTYGKPVKGDVTLTFLP	VKGDVTLTF	0.601992	0.95	0.189198	3.01	weak
CD109	CD109	277	KKNITKTFKINGSANFSFND	FKINGSANF	0.62175	0.73	0.188651	3.01	weak
CD109	CD109	276	KKKNITKTFKINGSANFSFN	FKINGSANF	0.622578	0.73	0.189152	3.01	weak
ITGA2B	CD41/GPIIb	657	GADNVLELQMDAANEGEG	LQMDAANEG	0.328841	13.3	0.188014	3.02	weak
ITGA2B	CD41/GPIIb	839	QPSDLLYILDIQPQGGL	YILDIQPQG	0.494109	2.85	0.188336	3.02	weak
ITGA2	CD49b/GPIa	929	KIPLLYDAEIHLTRSTNIN	LLYDAEIHL	0.527013	2.1	0.188208	3.02	weak
GP1BB	CD42c/GPIb尾	48	SLPTAFPVDTTELVL	FPVDTTELV	0.570855	1.38	0.188084	3.02	weak
ITGB3	CD61/GPIIIa	115	ALRLRPDDSKNFSIQVRQVE	LRPDDSKNF	0.575415	1.31	0.188392	3.02	weak
CD109	CD109	692	ETWIWLDTNMGYRIYQEFE	IWLDTNMGY	0.644231	0.55	0.188539	3.02	weak
CD109	CD109	997	LEADPYIDIDQNVLHRTYTW	IDIDQNVLH	0.499855	2.71	0.187813	3.03	weak
ITGA2	CD49b/GPIa	1118	PLMIMKPDEKAEVPTGV	MKPDEKAEV	0.32304	14.11	0.186717	3.04	weak
ITGA2B	CD41/GPIIb	245	WHVSSQSLSFDSSNPEY	LSFDSSNPE	0.429817	5.11	0.187087	3.04	weak
GP1BB	CD42c/GPIb尾	49	LPTAFPVDTTELVLTGN	FPVDTTELV	0.489389	2.97	0.186138	3.05	weak
ITGA2B	CD41/GPIIb	762	PNSKIVLLDVPVRAEA	VLLDVPVRA	0.549333	1.71	0.186096	3.05	weak
CD109	CD109	193	FQLSSHPILGDWSIQVQVND	ILGDWSIQV	0.593507	1.06	0.186068	3.05	weak
GP9	CD42a/GPIX	81	DVTQNPWHCDCSLTY	WHCDCSLTY	0.607288	0.88	0.186425	3.05	weak
ITGA2	CD49b/GPIa	1002	PLMYLTGVQTDKAGDIS	VQTDKAGDI	0.415645	5.85	0.185748	3.06	weak
CD109	CD109	1001	PYIDIDQNVLHRTYTW	IDIDQNVLH	0.476198	3.32	0.185531	3.06	weak
ITGA2B	CD41/GPIIb	487	ASVQLLVQDSLNPAVK	LVQDSLNPA	0.545655	1.76	0.185996	3.06	weak
CD109	CD109	1344	HGKLNLYLDSVNETQF	LYLDSVNET	0.580942	1.24	0.185942	3.06	weak
CD109	CD109	192	TFQLSSHPILGDWSIQVQVN	ILGDWSIQV	0.597648	1	0.185869	3.06	weak
ITGB3	CD61/GPIIIa	50	AWCSDEALPLGSPRC	WCSDEALPL	0.598758	0.99	0.185722	3.06	weak
CD109	CD109	254	YTYGKPVKGDVTLTFLPLSF	VKGDVTLTF	0.611235	0.83	0.185458	3.06	weak
CD109	CD109	768	ITIFNYLKDATEVKV	YLKDATEVK	0.530916	2.01	0.184987	3.07	weak
ITGB3	CD61/GPIIIa	269	SHLLVFTTDAKTHIALDGR	FTTDAKTHI	0.53237	1.99	0.184859	3.07	weak
CD109	CD109	562	YWSKVKAEPSEKVSLR	VKAEPSEKV	0.367808	9.02	0.184671	3.08	weak
ITGA2B	CD41/GPIIb	842	DLLYILDIQPQGGLQCF	YILDIQPQG	0.485233	3.08	0.184681	3.08	weak
ITGA2	CD49b/GPIa	946	INFYEISSDGNVPSI	ISSDGNVPS	0.527214	2.09	0.184596	3.08	weak
GP1BA	CD42b/GPIb伪	256	TSNVASVQCDNSDKFPVYKY	VQCDNSDKF	0.563134	1.49	0.184331	3.08	weak
CD109	CD109	258	KPVKGDVTLTFLPLSF	VKGDVTLTF	0.608293	0.87	0.184353	3.08	weak
CD109	CD109	641	LTDANLTKDYIDGVYDN	LTKDYIDGV	0.351489	10.6	0.184023	3.09	weak
GP1BB	CD42c/GPIb尾	48	SLPTAFPVDTTELVLT	FPVDTTELV	0.500062	2.7	0.184083	3.09	weak
CD109	CD109	1218	VKFLIDTHNRLLLQTAELAV	FLIDTHNRL	0.69719	0.23	0.183766	3.09	weak
ITGB3	CD61/GPIIIa	116	LRLRPDDSKNFSIQVRQV	LRPDDSKNF	0.448501	4.3	0.182854	3.1	weak
ITGA2	CD49b/GPIa	947	NFYEISSDGNVPSIVHS	ISSDGNVPS	0.513828	2.38	0.183449	3.1	weak
ITGB3	CD61/GPIIIa	133	VEDYPVDIYYLMDLSYSMK	YLMDLSYSM	0.638129	0.59	0.183186	3.1	weak
CD109	CD109	860	YSQSILLDLTDNRLQS	ILLDLTDNR	0.444371	4.47	0.182205	3.11	weak
ITGA2	CD49b/GPIa	423	AFDQILQDRNHSSYL	ILQDRNHSS	0.47871	3.26	0.182397	3.11	weak
CD109	CD109	129	ISVFIQTDKALYKPKQEVK	IQTDKALYK	0.490549	2.94	0.182692	3.11	weak
ITGA2B	CD41/GPIIb	670	NEGEGAYEAELAVHLPQG	YEAELAVHL	0.294257	18.9	0.181738	3.12	weak
ITGB3	CD61/GPIIIa	85	SEARVLEDRPLSDKG	VLEDRPLSD	0.391195	7.3	0.181929	3.12	weak
ITGB3	CD61/GPIIIa	690	VVRFQYYEDSSGKSILYV	YYEDSSGKS	0.420202	5.61	0.182143	3.12	weak
GP1BA	CD42b/GPIb伪	356	PPRWTPNFTLHMESI	WTPNFTLHM	0.420744	5.58	0.181775	3.12	weak
ITGA2	CD49b/GPIa	1067	MKGEYFVNVTTRIWNGTF	YFVNVTTRI	0.434633	4.88	0.181874	3.12	weak
CD109	CD109	165	NILIKDPKSNLIQQW	LIKDPKSNL	0.446702	4.38	0.182002	3.12	weak
ITGB3	CD61/GPIIIa	353	GTTVGVLSMDSSNVLQLIVD	LSMDSSNVL	0.678054	0.31	0.181623	3.12	weak
ITGA2B	CD41/GPIIb	535	LNAELQLDRQKPRQG	LQLDRQKPR	0.284209	20.94	0.181128	3.13	weak
GP9	CD42a/GPIX	145	RPGVLWDVALVAVAA	VLWDVALVA	0.523248	2.18	0.18142	3.13	weak
ITGA2B	CD41/GPIIb	489	VQLLVQDSLNPAVKSC	LVQDSLNPA	0.536721	1.91	0.181158	3.13	weak
ITGB3	CD61/GPIIIa	49	CAWCSDEALPLGSPRC	WCSDEALPL	0.541385	1.83	0.181522	3.13	weak
ITGA2	CD49b/GPIa	423	AFDQILQDRNHSSYLG	ILQDRNHSS	0.40697	6.31	0.180588	3.14	weak
ITGA2	CD49b/GPIa	740	HIIYIQEPSDVVNSLD	YIQEPSDVV	0.409541	6.18	0.180618	3.14	weak
CD109	CD109	131	VFIQTDKALYKPKQEV	IQTDKALYK	0.470471	3.48	0.180434	3.14	weak
ITGA2	CD49b/GPIa	1065	VHMKGEYFVNVTTRIW	YFVNVTTRI	0.529083	2.05	0.180502	3.14	weak
ITGA2B	CD41/GPIIb	50	FGFSLDFHKDSHGRVAIVVG	FHKDSHGRV	0.538048	1.89	0.180471	3.14	weak
ITGA2	CD49b/GPIa	870	SQKSVACDVGYPALKR	VACDVGYPA	0.414145	5.93	0.179809	3.15	weak
ITGB3	CD61/GPIIIa	271	LLVFTTDAKTHIALDGRL	FTTDAKTHI	0.455406	4.03	0.17999	3.15	weak
CD109	CD109	125	ETKRISVFIQTDKALYKPKQ	IQTDKALYK	0.511303	2.43	0.180236	3.15	weak
ITGA2B	CD41/GPIIb	763	NSKIVLLDVPVRAEAQV	VLLDVPVRA	0.549112	1.71	0.180232	3.15	weak
ITGB3	CD61/GPIIIa	140	IYYLMDLSYSMKDDLWSI	YLMDLSYSM	0.582709	1.21	0.180058	3.15	weak
CD109	CD109	163	SLNILIKDPKSNLIQQW	LIKDPKSNL	0.42998	5.1	0.179267	3.16	weak
ITGA2	CD49b/GPIa	600	YSQKILGSDGAFRSH	LGSDGAFRS	0.480096	3.22	0.179297	3.16	weak
ITGA2B	CD41/GPIIb	577	HTTMAFLRDEADFRDKLSPI	FLRDEADFR	0.550992	1.68	0.179427	3.16	weak
ITGA2B	CD41/GPIIb	762	PNSKIVLLDVPVRAE	VLLDVPVRA	0.576474	1.29	0.179544	3.16	weak
ITGA2	CD49b/GPIa	1103	YNPEIYVIEDNTVTIPLMI	VIEDNTVTI	0.59671	1.02	0.179298	3.16	weak
ITGB3	CD61/GPIIIa	253	MQATVCDEKIGWRNDASHLL	WRNDASHLL	0.613213	0.81	0.179461	3.16	weak
ITGA2	CD49b/GPIa	328	EIKAIASIPTERYFFN	IASIPTERY	0.377436	8.27	0.178882	3.17	weak
CD109	CD109	562	YWSKVKAEPSEKVSL	VKAEPSEKV	0.422862	5.47	0.178633	3.17	weak
CD109	CD109	769	TIFNYLKDATEVKVII	YLKDATEVK	0.527951	2.08	0.178832	3.17	weak
ITGA2B	CD41/GPIIb	576	CHTTMAFLRDEADFR	FLRDEADFR	0.564256	1.47	0.178377	3.17	weak
ITGB3	CD61/GPIIIa	44	AVSPMCAWCSDEALPLGSP	WCSDEALPL	0.575694	1.31	0.178344	3.17	weak
CD109	CD109	430	IEFPILEDSSELQLKAYF	ILEDSSELQ	0.391783	7.26	0.177755	3.18	weak
CD109	CD109	778	TEVKVIIEKSDKFDILM	VIIEKSDKF	0.446019	4.4	0.178096	3.18	weak
ITGA2	CD49b/GPIa	946	INFYEISSDGNVPSIV	ISSDGNVPS	0.509138	2.48	0.178284	3.18	weak
ITGB3	CD61/GPIIIa	365	NVLQLIVDAYGKIRSK	LIVDAYGKI	0.538353	1.88	0.178262	3.18	weak
ITGA2	CD49b/GPIa	376	MEMSQVGFSADYSSQNDI	FSADYSSQN	0.330923	13.01	0.177454	3.19	weak
ITGA2	CD49b/GPIa	378	MSQVGFSADYSSQNDILM	FSADYSSQN	0.37395	8.56	0.177439	3.19	weak
ITGA2B	CD41/GPIIb	468	VGAYGANQVAVYRAQ	YGANQVAVY	0.395505	7.01	0.177532	3.19	weak
ITGA2	CD49b/GPIa	328	EIKAIASIPTERYFF	IASIPTERY	0.433676	4.93	0.177211	3.19	weak
ITGA2B	CD41/GPIIb	653	PLLVGADNVLELQMD	VGADNVLEL	0.521112	2.22	0.177316	3.19	weak
CD109	CD109	278	KNITKTFKINGSANFSFNDE	FKINGSANF	0.619331	0.75	0.177646	3.19	weak
ITGA2B	CD41/GPIIb	614	AVVLHGDTHVQEQTR	LHGDTHVQE	0.427386	5.23	0.176652	3.2	weak
ITGA2B	CD41/GPIIb	659	DNVLELQMDAANEGEGAYE	LQMDAANEG	0.4195	5.65	0.175923	3.21	weak
ITGA2B	CD41/GPIIb	864	NPLKVDWGLPIPSPSPIHP	LKVDWGLPI	0.632311	0.64	0.175753	3.21	weak
ITGA2B	CD41/GPIIb	670	NEGEGAYEAELAVHLPQ	YEAELAVHL	0.3712	8.76	0.175193	3.22	weak
ITGA2	CD49b/GPIa	376	MEMSQVGFSADYSSQND	FSADYSSQN	0.391656	7.27	0.17554	3.22	weak
ITGB3	CD61/GPIIIa	45	VSPMCAWCSDEALPLG	WCSDEALPL	0.580058	1.25	0.175585	3.22	weak
CD109	CD109	194	QLSSHPILGDWSIQVQVNDQ	ILGDWSIQV	0.58844	1.13	0.175415	3.22	weak
ITGA2	CD49b/GPIa	657	IEASFTPEKITLVNKN	FTPEKITLV	0.361868	9.53	0.174595	3.23	weak
ITGA2	CD49b/GPIa	750	VVNSLDLRVDISLENP	LRVDISLEN	0.474312	3.38	0.174832	3.23	weak
CD109	CD109	126	TKRISVFIQTDKALYKPKQE	IQTDKALYK	0.509072	2.48	0.17485	3.23	weak
ITGA2	CD49b/GPIa	241	QTSQYGGDLTNTFGAIQYAR	YGGDLTNTF	0.549678	1.71	0.174754	3.23	weak
ITGB3	CD61/GPIIIa	263	GWRNDASHLLVFTTDAK	WRNDASHLL	0.596438	1.02	0.174513	3.23	weak
ITGA2	CD49b/GPIa	174	DVVVVCDESNSIYPWDAVKN	VVCDESNSI	0.611612	0.83	0.174695	3.23	weak
ITGA2B	CD41/GPIIb	27	PPAWALNLDPVQLTFYA	LNLDPVQLT	0.619652	0.75	0.174532	3.23	weak
CD109	CD109	686	VRKHFPETWIWLDTNMGYRI	IWLDTNMGY	0.655345	0.46	0.174468	3.23	weak
GP1BA	CD42b/GPIb伪	84	TKLQVDGTLPVLGTLDLSHN	LQVDGTLPV	0.694701	0.24	0.174644	3.23	weak
CD109	CD109	252	AKYTYGKPVKGDVTLTFL	VKGDVTLTF	0.518073	2.29	0.173364	3.25	weak
ITGA2	CD49b/GPIa	839	TGIVVDFSENLFFASFS	IVVDFSENL	0.549329	1.71	0.173291	3.25	weak
CD109	CD109	162	TSLNILIKDPKSNLI	LIKDPKSNL	0.485048	3.08	0.172889	3.26	weak
ITGB3	CD61/GPIIIa	692	RFQYYEDSSGKSILYVV	YYEDSSGKS	0.462532	3.76	0.17247	3.27	weak
ITGA2	CD49b/GPIa	949	YEISSDGNVPSIVHS	ISSDGNVPS	0.513003	2.39	0.172321	3.27	weak
GP9	CD42a/GPIX	82	VTQNPWHCDCSLTYLRLWL	WHCDCSLTY	0.613098	0.81	0.172089	3.27	weak
ITGA2B	CD41/GPIIb	859	PQPPVNPLKVDWGLPI	LKVDWGLPI	0.650388	0.5	0.172097	3.27	weak
GP1BA	CD42b/GPIb伪	455	IPTIATSPTILVSAT	IATSPTILV	0.444294	4.47	0.171251	3.28	weak
ITGA2	CD49b/GPIa	380	QVGFSADYSSQNDILML	FSADYSSQN	0.479884	3.22	0.171801	3.28	weak
ITGA2B	CD41/GPIIb	251	SLSFDSSNPEYFDGY	FDSSNPEYF	0.506162	2.55	0.171614	3.28	weak
ITGA2	CD49b/GPIa	1101	NTYNPEIYVIEDNTVTIPL	VIEDNTVTI	0.586786	1.16	0.171295	3.28	weak
CD109	CD109	276	KKKNITKTFKINGSANFSF	FKINGSANF	0.600399	0.97	0.171421	3.28	weak
ITGB3	CD61/GPIIIa	135	DYPVDIYYLMDLSYSM	YLMDLSYSM	0.64325	0.56	0.17164	3.28	weak
CD109	CD109	276	KKKNITKTFKINGSANFS	FKINGSANF	0.518636	2.28	0.170708	3.29	weak
ITGB3	CD61/GPIIIa	45	VSPMCAWCSDEALPLGSPR	WCSDEALPL	0.572818	1.35	0.170915	3.29	weak
ITGB3	CD61/GPIIIa	352	PGTTVGVLSMDSSNVL	LSMDSSNVL	0.640467	0.58	0.171044	3.29	weak
ITGA2	CD49b/GPIa	749	DVVNSLDLRVDISLENPG	LRVDISLEN	0.369731	8.87	0.17038	3.3	weak
ITGA2	CD49b/GPIa	739	EHIIYIQEPSDVVNSLD	YIQEPSDVV	0.423936	5.41	0.170021	3.3	weak
CD109	CD109	1336	TVKKVEYDHGKLNLY	VEYDHGKLN	0.426299	5.29	0.170343	3.3	weak
ITGB3	CD61/GPIIIa	267	DASHLLVFTTDAKTHIAL	FTTDAKTHI	0.48361	3.12	0.170202	3.3	weak
ITGA2	CD49b/GPIa	810	QEQPFIVSNQNKRLTF	FIVSNQNKR	0.430899	5.05	0.169555	3.31	weak
ITGA2	CD49b/GPIa	749	DVVNSLDLRVDISLENPGT	LRVDISLEN	0.45629	3.99	0.16989	3.31	weak
ITGA2	CD49b/GPIa	600	YSQKILGSDGAFRSHLQ	LGSDGAFRS	0.456338	3.99	0.16993	3.31	weak
CD109	CD109	253	KYTYGKPVKGDVTLTF	VKGDVTLTF	0.561778	1.51	0.169838	3.31	weak
CD109	CD109	278	KNITKTFKINGSANF	FKINGSANF	0.597813	1	0.169694	3.31	weak
CD109	CD109	643	DANLTKDYIDGVYDNA	LTKDYIDGV	0.344856	11.33	0.168799	3.32	weak
CD109	CD109	156	DFKPYKTSLNILIKDP	YKTSLNILI	0.447843	4.33	0.167784	3.34	weak
ITGA2	CD49b/GPIa	1064	DVHMKGEYFVNVTTRIWNG	YFVNVTTRI	0.507881	2.5	0.167484	3.34	weak
CD109	CD109	432	FPILEDSSELQLKAY	ILEDSSELQ	0.519007	2.27	0.168	3.34	weak
ITGA2B	CD41/GPIIb	671	EGEGAYEAELAVHLPQGA	YEAELAVHL	0.29097	19.56	0.166785	3.35	weak
ITGB3	CD61/GPIIIa	85	SEARVLEDRPLSDKGS	VLEDRPLSD	0.325872	13.71	0.167328	3.35	weak
CD109	CD109	768	ITIFNYLKDATEVKVI	YLKDATEVK	0.505087	2.57	0.166893	3.35	weak
CD109	CD109	589	IVAVDKSVNLMNASN	VAVDKSVNL	0.587482	1.14	0.16726	3.35	weak
GP1BA	CD42b/GPIb伪	233	RRWLQDNAENVYVWKQGVDV	WLQDNAENV	0.677327	0.32	0.166786	3.35	weak
GP9	CD42a/GPIX	94	TYLRLWLEDRTPEALLQ	WLEDRTPEA	0.514169	2.37	0.166277	3.36	weak
ITGB3	CD61/GPIIIa	268	ASHLLVFTTDAKTHI	FTTDAKTHI	0.564722	1.47	0.166108	3.36	weak
CD109	CD109	723	TGFVISEDLGLGLTT	ISEDLGLGL	0.56875	1.42	0.166204	3.36	weak
ITGB3	CD61/GPIIIa	761	ARAKWDTANNPLYKE	WDTANNPLY	0.380855	7.99	0.165613	3.37	weak
ITGA2B	CD41/GPIIb	47	GSQFGFSLDFHKDSHGRVA	FHKDSHGRV	0.486262	3.05	0.165499	3.37	weak
ITGA2B	CD41/GPIIb	245	WHVSSQSLSFDSSNPEYFDG	LSFDSSNPE	0.497377	2.77	0.165445	3.37	weak
ITGA2B	CD41/GPIIb	488	SVQLLVQDSLNPAVKSC	LVQDSLNPA	0.536312	1.92	0.165938	3.37	weak
ITGA2	CD49b/GPIa	1069	GEYFVNVTTRIWNGT	YFVNVTTRI	0.51337	2.39	0.164847	3.38	weak
GP1BA	CD42b/GPIb伪	257	SNVASVQCDNSDKFPVYKYP	VQCDNSDKF	0.55799	1.57	0.16501	3.38	weak
ITGA2	CD49b/GPIa	737	CPEHIIYIQEPSDVVN	YIQEPSDVV	0.38638	7.62	0.164233	3.39	weak
ITGA2	CD49b/GPIa	870	SQKSVACDVGYPALK	VACDVGYPA	0.461293	3.81	0.164706	3.39	weak
ITGB3	CD61/GPIIIa	657	CNRYCRDEIESVKEL	YCRDEIESV	0.547214	1.74	0.164649	3.39	weak
ITGA2	CD49b/GPIa	923	DNLVNLKIPLLYDAEIHLTR	LLYDAEIHL	0.530531	2.02	0.163765	3.4	weak
CD109	CD109	587	VGIVAVDKSVNLMNASNDIT	VAVDKSVNL	0.540827	1.84	0.163877	3.4	weak
ITGA2B	CD41/GPIIb	27	PPAWALNLDPVQLTF	LNLDPVQLT	0.633071	0.63	0.163829	3.4	weak
CD109	CD109	693	TWIWLDTNMGYRIYQEF	IWLDTNMGY	0.646204	0.53	0.163527	3.4	weak
ITGB3	CD61/GPIIIa	761	ARAKWDTANNPLYKEA	WDTANNPLY	0.318192	14.85	0.163448	3.41	weak
ITGA2	CD49b/GPIa	422	QAFDQILQDRNHSSY	ILQDRNHSS	0.446149	4.4	0.163447	3.41	weak
ITGA2	CD49b/GPIa	750	VVNSLDLRVDISLENPGTS	LRVDISLEN	0.44987	4.25	0.163175	3.41	weak
ITGA2B	CD41/GPIIb	534	SLNAELQLDRQKPRQGR	LQLDRQKPR	0.256793	27.93	0.162406	3.42	weak
ITGB3	CD61/GPIIIa	278	AKTHIALDGRLAGIVQ	IALDGRLAG	0.409452	6.18	0.162291	3.42	weak
ITGB3	CD61/GPIIIa	278	AKTHIALDGRLAGIV	IALDGRLAG	0.453611	4.1	0.162642	3.42	weak
ITGA2	CD49b/GPIa	236	IVATSQTSQYGGDLTNTFG	YGGDLTNTF	0.474724	3.36	0.162785	3.42	weak
ITGB3	CD61/GPIIIa	658	NRYCRDEIESVKELK	YCRDEIESV	0.547916	1.73	0.162469	3.42	weak
CD109	CD109	255	TYGKPVKGDVTLTFLPLSFW	VKGDVTLTF	0.60596	0.89	0.162778	3.42	weak
ITGB3	CD61/GPIIIa	350	LIPGTTVGVLSMDSSNVLQL	LSMDSSNVL	0.665408	0.39	0.162492	3.42	weak
ITGA2B	CD41/GPIIb	841	SDLLYILDIQPQGGLQCF	YILDIQPQG	0.405106	6.41	0.16199	3.43	weak
CD109	CD109	1279	EAFDLDVAVKENKDDLNHV	FDLDVAVKE	0.475761	3.34	0.161957	3.43	weak
ITGA2	CD49b/GPIa	1003	LMYLTGVQTDKAGDISCN	VQTDKAGDI	0.292439	19.26	0.161181	3.44	weak
CD109	CD109	642	TDANLTKDYIDGVYDNA	LTKDYIDGV	0.351233	10.62	0.160924	3.45	weak
CD109	CD109	561	LYWSKVKAEPSEKVSLR	VKAEPSEKV	0.380301	8.04	0.160614	3.45	weak
CD109	CD109	998	EADPYIDIDQNVLHRTYTWL	IDIDQNVLH	0.493046	2.88	0.160847	3.45	weak
ITGA2B	CD41/GPIIb	51	GFSLDFHKDSHGRVAIVVGA	FHKDSHGRV	0.528815	2.06	0.160535	3.45	weak
ITGA2	CD49b/GPIa	928	LKIPLLYDAEIHLTRSTNIN	LLYDAEIHL	0.529194	2.05	0.160835	3.45	weak
ITGA2B	CD41/GPIIb	579	TMAFLRDEADFRDKLSPIV	FLRDEADFR	0.529735	2.04	0.160715	3.45	weak
GP1BA	CD42b/GPIb伪	260	ASVQCDNSDKFPVYKYP	VQCDNSDKF	0.493285	2.87	0.160263	3.46	weak
ITGA2B	CD41/GPIIb	246	HVSSQSLSFDSSNPEYFDGY	LSFDSSNPE	0.501486	2.66	0.159736	3.46	weak
CD109	CD109	127	KRISVFIQTDKALYKPKQEV	IQTDKALYK	0.505485	2.56	0.159688	3.46	weak
ITGA2	CD49b/GPIa	1065	VHMKGEYFVNVTTRIWNGT	YFVNVTTRI	0.505817	2.56	0.159761	3.46	weak
CD109	CD109	931	PNIYILDYLTKKKQL	YILDYLTKK	0.511781	2.42	0.159863	3.46	weak
ITGA2	CD49b/GPIa	837	YNTGIVVDFSENLFFASFSL	IVVDFSENL	0.52589	2.12	0.159867	3.46	weak
CD109	CD109	582	QPDSIVGIVAVDKSVNL	VAVDKSVNL	0.549474	1.71	0.160037	3.46	weak
CD109	CD109	721	VATGFVISEDLGLGL	FVISEDLGL	0.55112	1.68	0.159938	3.46	weak
CD109	CD109	691	PETWIWLDTNMGYRIYQEFE	IWLDTNMGY	0.651478	0.5	0.160046	3.46	weak
ITGA2B	CD41/GPIIb	661	VLELQMDAANEGEGAYEA	LQMDAANEG	0.329522	13.2	0.159493	3.47	weak
CD109	CD109	561	LYWSKVKAEPSEKVS	VKAEPSEKV	0.389127	7.44	0.159489	3.47	weak
ITGB3	CD61/GPIIIa	688	DCVVRFQYYEDSSGKSI	YYEDSSGKS	0.422251	5.5	0.159202	3.47	weak
ITGA2B	CD41/GPIIb	244	LWHVSSQSLSFDSSNPEYFD	LSFDSSNPE	0.496582	2.79	0.159294	3.47	weak
ITGA2B	CD41/GPIIb	536	NAELQLDRQKPRQGRR	LQLDRQKPR	0.245844	31.13	0.158567	3.48	weak
ITGA2	CD49b/GPIa	811	EQPFIVSNQNKRLTFS	FIVSNQNKR	0.427595	5.22	0.158516	3.48	weak
ITGA2	CD49b/GPIa	924	NLVNLKIPLLYDAEIHLT	LLYDAEIHL	0.46381	3.72	0.158498	3.48	weak
GP1BA	CD42b/GPIb伪	256	TSNVASVQCDNSDKF	VQCDNSDKF	0.509903	2.46	0.158671	3.48	weak
ITGB3	CD61/GPIIIa	67	KENLLKDNCAPESIE	LLKDNCAPE	0.390173	7.37	0.157846	3.49	weak
CD109	CD109	564	SKVKAEPSEKVSLRI	VKAEPSEKV	0.40505	6.42	0.15772	3.49	weak
CD109	CD109	192	TFQLSSHPILGDWSIQVQV	ILGDWSIQV	0.586578	1.16	0.158129	3.49	weak
ITGA2B	CD41/GPIIb	29	AWALNLDPVQLTFYAG	LNLDPVQLT	0.606573	0.89	0.157858	3.49	weak
ITGA2B	CD41/GPIIb	250	QSLSFDSSNPEYFDGYW	LSFDSSNPE	0.459292	3.88	0.157255	3.5	weak
ITGA2B	CD41/GPIIb	761	NPNSKIVLLDVPVRAEAQ	VLLDVPVRA	0.49296	2.88	0.157177	3.5	weak
CD109	CD109	279	NITKTFKINGSANFSFNDEE	FKINGSANF	0.614716	0.8	0.157284	3.5	weak
ITGA2	CD49b/GPIa	1116	TIPLMIMKPDEKAEVPTG	MKPDEKAEV	0.252647	29.13	0.156975	3.51	weak
GP1BA	CD42b/GPIb伪	355	FPPRWTPNFTLHMESI	WTPNFTLHM	0.376883	8.32	0.157056	3.51	weak
GP9	CD42a/GPIX	84	QNPWHCDCSLTYLRLWLE	WHCDCSLTY	0.553805	1.64	0.156165	3.52	weak
ITGB3	CD61/GPIIIa	354	TTVGVLSMDSSNVLQLIVDA	LSMDSSNVL	0.672154	0.35	0.156364	3.52	weak
ITGA2B	CD41/GPIIb	673	EGAYEAELAVHLPQGAH	YEAELAVHL	0.343412	11.5	0.156118	3.53	weak
ITGA2	CD49b/GPIa	832	KRESAYNTGIVVDFSENLFF	IVVDFSENL	0.52129	2.22	0.155645	3.53	weak
ITGA2	CD49b/GPIa	169	CPSLIDVVVVCDESNSI	VVCDESNSI	0.550379	1.69	0.155679	3.53	weak
ITGB3	CD61/GPIIIa	365	NVLQLIVDAYGKIRS	LIVDAYGKI	0.561666	1.51	0.155982	3.53	weak
GP1BA	CD42b/GPIb伪	454	PIPTIATSPTILVSA	IATSPTILV	0.442872	4.53	0.155497	3.54	weak
ITGA2B	CD41/GPIIb	53	SLDFHKDSHGRVAIVVGAP	FHKDSHGRV	0.508872	2.48	0.155235	3.54	weak
GP1BA	CD42b/GPIb伪	259	VASVQCDNSDKFPVYKYPG	VQCDNSDKF	0.520773	2.23	0.155192	3.54	weak
ITGA2	CD49b/GPIa	737	CPEHIIYIQEPSDVVNSL	YIQEPSDVV	0.34493	11.32	0.154667	3.55	weak
ITGA2	CD49b/GPIa	945	NINFYEISSDGNVPSIVH	ISSDGNVPS	0.44869	4.3	0.154775	3.55	weak
CD109	CD109	581	TQPDSIVGIVAVDKSVNLM	VAVDKSVNL	0.524538	2.15	0.155033	3.55	weak
CD109	CD109	195	LSSHPILGDWSIQVQVNDQT	ILGDWSIQV	0.583288	1.21	0.15509	3.55	weak
ITGA2	CD49b/GPIa	1104	NPEIYVIEDNTVTIPLMIM	VIEDNTVTI	0.591513	1.09	0.154709	3.55	weak
ITGA2	CD49b/GPIa	1064	DVHMKGEYFVNVTTRIWN	YFVNVTTRI	0.461867	3.79	0.154504	3.56	weak
CD109	CD109	161	KTSLNILIKDPKSNLIQQ	LIKDPKSNL	0.362158	9.5	0.153878	3.57	weak
ITGA2B	CD41/GPIIb	272	VGEFDGDLNTTEYVV	FDGDLNTTE	0.435903	4.83	0.153775	3.57	weak
ITGA2B	CD41/GPIIb	580	MAFLRDEADFRDKLSPI	FLRDEADFR	0.519968	2.25	0.153878	3.57	weak
ITGA2B	CD41/GPIIb	843	LLYILDIQPQGGLQC	YILDIQPQG	0.522202	2.2	0.153876	3.57	weak
CD109	CD109	1273	RSIQNQEAFDLDVAVKE	FDLDVAVKE	0.518474	2.28	0.153494	3.58	weak
ITGB3	CD61/GPIIIa	46	SPMCAWCSDEALPLGSPRC	WCSDEALPL	0.567052	1.44	0.153382	3.58	weak
ITGA2B	CD41/GPIIb	27	PPAWALNLDPVQLTFY	LNLDPVQLT	0.608107	0.87	0.153171	3.58	weak
ITGA2B	CD41/GPIIb	856	QCFPQPPVNPLKVDWGLPIP	LKVDWGLPI	0.662106	0.41	0.15327	3.58	weak
CD109	CD109	776	DATEVKVIIEKSDKFDIL	VIIEKSDKF	0.371008	8.78	0.152709	3.59	weak
ITGA2B	CD41/GPIIb	838	SQPSDLLYILDIQPQGG	YILDIQPQG	0.458896	3.9	0.15287	3.59	weak
GP9	CD42a/GPIX	144	VRPGVLWDVALVAVA	VLWDVALVA	0.516475	2.32	0.153054	3.59	weak
CD109	CD109	526	TPKACVIVYYIEDDGEII	YIEDDGEII	0.52172	2.21	0.152731	3.59	weak
ITGB3	CD61/GPIIIa	357	GVLSMDSSNVLQLIVDA	LSMDSSNVL	0.661826	0.41	0.152851	3.59	weak
CD109	CD109	641	LTDANLTKDYIDGVYD	LTKDYIDGV	0.339441	11.97	0.152259	3.6	weak
ITGB3	CD61/GPIIIa	272	LVFTTDAKTHIALDGRL	FTTDAKTHI	0.502754	2.63	0.152304	3.6	weak
CD109	CD109	721	VATGFVISEDLGLGLT	FVISEDLGL	0.503355	2.62	0.152532	3.6	weak
ITGA2	CD49b/GPIa	993	IPQYTKEKNPLMYLT	YTKEKNPLM	0.379985	8.06	0.151431	3.62	weak
GP9	CD42a/GPIX	96	LRLWLEDRTPEALLQV	WLEDRTPEA	0.50263	2.64	0.151375	3.62	weak
ITGB3	CD61/GPIIIa	262	IGWRNDASHLLVFTTDAKTH	WRNDASHLL	0.60075	0.96	0.151404	3.62	weak
GP1BA	CD42b/GPIb伪	354	TFPPRWTPNFTLHMES	WTPNFTLHM	0.353153	10.42	0.150774	3.63	weak
ITGB3	CD61/GPIIIa	691	VRFQYYEDSSGKSILYVV	YYEDSSGKS	0.410536	6.12	0.150899	3.63	weak
CD109	CD109	427	TFKIEFPILEDSSELQLKA	ILEDSSELQ	0.462842	3.75	0.150845	3.63	weak
CD109	CD109	1000	DPYIDIDQNVLHRTYTWLK	IDIDQNVLH	0.464938	3.68	0.151075	3.63	weak
ITGA2	CD49b/GPIa	422	QAFDQILQDRNHSSYLG	ILQDRNHSS	0.40893	6.21	0.150155	3.64	weak
ITGA2	CD49b/GPIa	1006	LTGVQTDKAGDISCNAD	VQTDKAGDI	0.38296	7.85	0.150079	3.65	weak
ITGA2B	CD41/GPIIb	48	SQFGFSLDFHKDSHGRV	FHKDSHGRV	0.481154	3.19	0.150046	3.65	weak
ITGA2	CD49b/GPIa	736	SCPEHIIYIQEPSDVVNS	YIQEPSDVV	0.314471	15.41	0.149554	3.66	weak
CD109	CD109	859	SYSQSILLDLTDNRLQS	ILLDLTDNR	0.443645	4.5	0.149255	3.66	weak
ITGA2B	CD41/GPIIb	54	LDFHKDSHGRVAIVVGA	FHKDSHGRV	0.4995	2.71	0.149278	3.66	weak
ITGA2B	CD41/GPIIb	47	GSQFGFSLDFHKDSHGRVAI	FHKDSHGRV	0.519758	2.25	0.149234	3.66	weak
ITGB3	CD61/GPIIIa	270	HLLVFTTDAKTHIALDGRL	FTTDAKTHI	0.525181	2.14	0.149306	3.66	weak
ITGA2B	CD41/GPIIb	662	LELQMDAANEGEGAYE	LQMDAANEG	0.379764	8.08	0.148915	3.67	weak
CD109	CD109	156	DFKPYKTSLNILIKD	YKTSLNILI	0.486758	3.04	0.148817	3.67	weak
CD109	CD109	281	TKTFKINGSANFSFNDEEM	FKINGSANF	0.587718	1.14	0.148724	3.67	weak
ITGA2	CD49b/GPIa	1004	MYLTGVQTDKAGDISCNA	VQTDKAGDI	0.287857	20.2	0.148242	3.68	weak
ITGA2	CD49b/GPIa	656	AIEASFTPEKITLVNKN	FTPEKITLV	0.372385	8.67	0.148272	3.68	weak
ITGA2	CD49b/GPIa	869	ASQKSVACDVGYPALKR	VACDVGYPA	0.420159	5.61	0.148289	3.68	weak
CD109	CD109	722	ATGFVISEDLGLGLTT	FVISEDLGL	0.508587	2.49	0.148464	3.68	weak
GP9	CD42a/GPIX	97	RLWLEDRTPEALLQV	WLEDRTPEA	0.521688	2.21	0.148471	3.68	weak
CD109	CD109	257	GKPVKGDVTLTFLPLSFWG	VKGDVTLTF	0.591632	1.08	0.148484	3.68	weak
ITGB3	CD61/GPIIIa	48	MCAWCSDEALPLGSPRCD	WCSDEALPL	0.484561	3.1	0.147903	3.69	weak
CD109	CD109	724	GFVISEDLGLGLTTT	ISEDLGLGL	0.557725	1.57	0.147682	3.69	weak
CD109	CD109	1346	KLNLYLDSVNETQFC	LYLDSVNET	0.590322	1.1	0.14801	3.69	weak
ITGA2B	CD41/GPIIb	28	PAWALNLDPVQLTFYAG	LNLDPVQLT	0.610513	0.84	0.147986	3.69	weak
CD109	CD109	197	SHPILGDWSIQVQVNDQTY	ILGDWSIQV	0.576017	1.3	0.147483	3.7	weak
CD109	CD109	688	KHFPETWIWLDTNMGY	IWLDTNMGY	0.635401	0.61	0.147529	3.7	weak
GP1BB	CD42c/GPIb尾	47	ASLPTAFPVDTTELVLTG	FPVDTTELV	0.387776	7.53	0.147018	3.71	weak
CD109	CD109	775	KDATEVKVIIEKSDKFDI	VIIEKSDKF	0.330242	13.11	0.146385	3.72	weak
ITGA2	CD49b/GPIa	1116	TIPLMIMKPDEKAEVPT	MKPDEKAEV	0.341488	11.73	0.14571	3.73	weak
ITGA2	CD49b/GPIa	327	KEIKAIASIPTERYFFN	IASIPTERY	0.389719	7.4	0.146074	3.73	weak
ITGA2B	CD41/GPIIb	657	GADNVLELQMDAANEGE	LQMDAANEG	0.430235	5.09	0.146077	3.73	weak
CD109	CD109	1337	VKKVEYDHGKLNLYL	VEYDHGKLN	0.450907	4.21	0.146073	3.73	weak
ITGA2	CD49b/GPIa	1117	IPLMIMKPDEKAEVPTGV	MKPDEKAEV	0.249249	30.12	0.145295	3.74	weak
ITGA2	CD49b/GPIa	1003	LMYLTGVQTDKAGDISC	VQTDKAGDI	0.399204	6.77	0.145455	3.74	weak
CD109	CD109	161	KTSLNILIKDPKSNLIQ	LIKDPKSNL	0.430816	5.06	0.145355	3.74	weak
CD109	CD109	929	FAPNIYILDYLTKKKQ	YILDYLTKK	0.44935	4.27	0.145372	3.74	weak
GP1BA	CD42b/GPIb伪	85	KLQVDGTLPVLGTLDLS	LQVDGTLPV	0.668449	0.37	0.145454	3.74	weak
CD109	CD109	720	WVATGFVISEDLGLG	FVISEDLGL	0.459252	3.88	0.144915	3.75	weak
GP1BA	CD42b/GPIb伪	253	KAMTSNVASVQCDNSDKFPV	VQCDNSDKF	0.531236	2.01	0.145067	3.75	weak
ITGA2B	CD41/GPIIb	578	TTMAFLRDEADFRDKLSPIV	FLRDEADFR	0.548838	1.72	0.144703	3.75	weak
ITGA2	CD49b/GPIa	379	SQVGFSADYSSQNDILML	FSADYSSQN	0.37152	8.74	0.14456	3.76	weak
ITGA2	CD49b/GPIa	809	AQEQPFIVSNQNKRLT	FIVSNQNKR	0.397738	6.87	0.144575	3.76	weak
CD109	CD109	861	SQSILLDLTDNRLQST	ILLDLTDNR	0.438502	4.72	0.14448	3.76	weak
CD109	CD109	428	FKIEFPILEDSSELQLKAY	ILEDSSELQ	0.45703	3.97	0.144314	3.76	weak
CD109	CD109	192	TFQLSSHPILGDWSIQVQ	ILGDWSIQV	0.513873	2.38	0.143951	3.77	weak
CD109	CD109	859	SYSQSILLDLTDNRLQ	ILLDLTDNR	0.436334	4.81	0.143546	3.78	weak
ITGA2	CD49b/GPIa	751	VNSLDLRVDISLENPGTSP	LRVDISLEN	0.442775	4.53	0.143511	3.78	weak
ITGA2	CD49b/GPIa	381	VGFSADYSSQNDILM	FSADYSSQN	0.512746	2.4	0.1434	3.78	weak
CD109	CD109	768	ITIFNYLKDATEVKVII	YLKDATEVK	0.529403	2.05	0.143503	3.78	weak
ITGA2	CD49b/GPIa	890	TFTINFDFNLQNLQN	INFDFNLQN	0.533691	1.96	0.143169	3.78	weak
CD109	CD109	127	KRISVFIQTDKALYK	IQTDKALYK	0.556159	1.6	0.143288	3.78	weak
ITGA2	CD49b/GPIa	1100	INTYNPEIYVIEDNTVTIP	VIEDNTVTI	0.562981	1.49	0.143361	3.78	weak
GP9	CD42a/GPIX	83	TQNPWHCDCSLTYLRLWLE	WHCDCSLTY	0.603177	0.93	0.143213	3.78	weak
ITGA2	CD49b/GPIa	327	KEIKAIASIPTERYF	IASIPTERY	0.414606	5.91	0.142859	3.79	weak
ITGA2B	CD41/GPIIb	762	PNSKIVLLDVPVRAEAQV	VLLDVPVRA	0.488602	2.99	0.142922	3.79	weak
ITGB3	CD61/GPIIIa	356	VGVLSMDSSNVLQLIVDAY	LSMDSSNVL	0.656351	0.45	0.142819	3.79	weak
CD109	CD109	563	WSKVKAEPSEKVSLRI	VKAEPSEKV	0.355567	10.17	0.142231	3.8	weak
ITGB3	CD61/GPIIIa	266	NDASHLLVFTTDAKTHIA	FTTDAKTHI	0.447484	4.34	0.142265	3.8	weak
ITGA2	CD49b/GPIa	832	KRESAYNTGIVVDFSENL	IVVDFSENL	0.450305	4.23	0.142635	3.8	weak
ITGA2B	CD41/GPIIb	838	SQPSDLLYILDIQPQGGLQ	YILDIQPQG	0.478454	3.26	0.14243	3.8	weak
ITGA2B	CD41/GPIIb	761	NPNSKIVLLDVPVRAEA	VLLDVPVRA	0.543684	1.79	0.142573	3.8	weak
ITGA2	CD49b/GPIa	1102	TYNPEIYVIEDNTVTI	VIEDNTVTI	0.556321	1.6	0.142574	3.8	weak
ITGA2B	CD41/GPIIb	534	SLNAELQLDRQKPRQG	LQLDRQKPR	0.247278	30.7	0.141885	3.81	weak
ITGA2	CD49b/GPIa	738	PEHIIYIQEPSDVVNSLD	YIQEPSDVV	0.34188	11.68	0.14176	3.81	weak
ITGB3	CD61/GPIIIa	84	VSEARVLEDRPLSDKGS	VLEDRPLSD	0.333423	12.7	0.141315	3.82	weak
CD109	CD109	162	TSLNILIKDPKSNLIQQW	LIKDPKSNL	0.361434	9.58	0.141623	3.82	weak
ITGA2B	CD41/GPIIb	535	LNAELQLDRQKPRQGRR	LQLDRQKPR	0.249169	30.15	0.140919	3.83	weak
CD109	CD109	775	KDATEVKVIIEKSDKFD	VIIEKSDKF	0.370472	8.82	0.140983	3.83	weak
CD109	CD109	777	ATEVKVIIEKSDKFDILM	VIIEKSDKF	0.373731	8.57	0.140887	3.83	weak
ITGA2	CD49b/GPIa	602	QKILGSDGAFRSHLQY	LGSDGAFRS	0.431941	5	0.140973	3.83	weak
ITGA2B	CD41/GPIIb	247	VSSQSLSFDSSNPEYFDGYW	LSFDSSNPE	0.496659	2.79	0.14096	3.83	weak
ITGA2	CD49b/GPIa	1066	HMKGEYFVNVTTRIWNGTF	YFVNVTTRI	0.502281	2.64	0.14099	3.83	weak
ITGA2B	CD41/GPIIb	467	IVGAYGANQVAVYRAQ	YGANQVAVY	0.347953	10.96	0.140288	3.84	weak
ITGA2B	CD41/GPIIb	613	PAVVLHGDTHVQEQTR	LHGDTHVQE	0.361635	9.56	0.140539	3.84	weak
ITGA2	CD49b/GPIa	601	SQKILGSDGAFRSHLQY	LGSDGAFRS	0.447598	4.34	0.140263	3.84	weak
ITGA2	CD49b/GPIa	1106	EIYVIEDNTVTIPLMIMK	VIEDNTVTI	0.509395	2.47	0.140526	3.84	weak
ITGB3	CD61/GPIIIa	108	QVSPQRIALRLRPDDSKNFS	LRPDDSKNF	0.541054	1.84	0.140332	3.84	weak
ITGA2B	CD41/GPIIb	487	ASVQLLVQDSLNPAV	LVQDSLNPA	0.563819	1.48	0.140543	3.84	weak
ITGA2	CD49b/GPIa	1119	LMIMKPDEKAEVPTGVI	MKPDEKAEV	0.312964	15.64	0.139724	3.85	weak
ITGA2	CD49b/GPIa	992	HIPQYTKEKNPLMYL	YTKEKNPLM	0.379903	8.07	0.139751	3.85	weak
ITGA2B	CD41/GPIIb	486	KASVQLLVQDSLNPAVKS	LVQDSLNPA	0.471363	3.46	0.139918	3.85	weak
ITGA2	CD49b/GPIa	238	ATSQTSQYGGDLTNTF	YGGDLTNTF	0.474323	3.38	0.140076	3.85	weak
ITGB3	CD61/GPIIIa	44	AVSPMCAWCSDEALPLGS	WCSDEALPL	0.505336	2.57	0.139659	3.85	weak
GP9	CD42a/GPIX	95	YLRLWLEDRTPEALLQV	WLEDRTPEA	0.506571	2.54	0.139982	3.85	weak
CD109	CD109	994	RCFLEADPYIDIDQNVLHRT	IDIDQNVLH	0.50798	2.5	0.139812	3.85	weak
ITGA2B	CD41/GPIIb	486	KASVQLLVQDSLNPAVK	LVQDSLNPA	0.538531	1.88	0.14007	3.85	weak
CD109	CD109	1343	DHGKLNLYLDSVNETQF	LYLDSVNET	0.570281	1.39	0.139713	3.85	weak
ITGA2B	CD41/GPIIb	672	GEGAYEAELAVHLPQGAH	YEAELAVHL	0.284725	20.83	0.139164	3.86	weak
ITGA2	CD49b/GPIa	424	FDQILQDRNHSSYLGY	ILQDRNHSS	0.399184	6.77	0.13923	3.86	weak
ITGA2B	CD41/GPIIb	660	NVLELQMDAANEGEGAYEA	LQMDAANEG	0.410968	6.1	0.139297	3.86	weak
ITGA2	CD49b/GPIa	946	INFYEISSDGNVPSIVHS	ISSDGNVPS	0.444779	4.45	0.139179	3.86	weak
GP1BA	CD42b/GPIb伪	76	LNLDRCELTKLQVDGTLPV	LQVDGTLPV	0.685815	0.28	0.139482	3.86	weak
ITGA2	CD49b/GPIa	329	IKAIASIPTERYFFNV	IASIPTERY	0.367885	9.01	0.139023	3.87	weak
ITGB3	CD61/GPIIIa	693	FQYYEDSSGKSILYV	YYEDSSGKS	0.485504	3.07	0.139043	3.87	weak
GP9	CD42a/GPIX	94	TYLRLWLEDRTPEALL	WLEDRTPEA	0.506751	2.53	0.138675	3.87	weak
CD109	CD109	770	IFNYLKDATEVKVIIE	YLKDATEVK	0.516567	2.32	0.138927	3.87	weak
ITGB3	CD61/GPIIIa	688	DCVVRFQYYEDSSGKSIL	YYEDSSGKS	0.390878	7.32	0.138618	3.88	weak
ITGA2	CD49b/GPIa	625	YGDLNGDSITDVSIG	LNGDSITDV	0.419637	5.64	0.138457	3.88	weak
ITGA2B	CD41/GPIIb	249	SQSLSFDSSNPEYFDGYWG	LSFDSSNPE	0.45361	4.1	0.138498	3.88	weak
ITGA2	CD49b/GPIa	167	QPCPSLIDVVVVCDESNSIY	VVCDESNSI	0.59851	0.99	0.138167	3.88	weak
CD109	CD109	194	QLSSHPILGDWSIQV	ILGDWSIQV	0.602273	0.94	0.138414	3.88	weak
CD109	CD109	562	YWSKVKAEPSEKVSLRI	VKAEPSEKV	0.37306	8.62	0.137932	3.89	weak
CD109	CD109	25	GPRFLVTAPGIIRPG	FLVTAPGII	0.415494	5.86	0.137913	3.89	weak
ITGB3	CD61/GPIIIa	689	CVVRFQYYEDSSGKS	YYEDSSGKS	0.439722	4.67	0.137768	3.89	weak
ITGA2	CD49b/GPIa	930	IPLLYDAEIHLTRSTNI	LLYDAEIHL	0.504902	2.58	0.137813	3.89	weak
ITGB3	CD61/GPIIIa	266	NDASHLLVFTTDAKTHIALD	FTTDAKTHI	0.549088	1.71	0.13784	3.89	weak
GP9	CD42a/GPIX	79	TLDVTQNPWHCDCSLTYLRL	WHCDCSLTY	0.611786	0.83	0.137888	3.89	weak
ITGA2B	CD41/GPIIb	271	AVGEFDGDLNTTEYV	FDGDLNTTE	0.403913	6.48	0.137642	3.9	weak
ITGA2	CD49b/GPIa	809	AQEQPFIVSNQNKRL	FIVSNQNKR	0.432249	4.99	0.137564	3.9	weak
GP1BA	CD42b/GPIb伪	258	NVASVQCDNSDKFPVYKYPG	VQCDNSDKF	0.549715	1.7	0.137403	3.9	weak
GP1BA	CD42b/GPIb伪	354	TFPPRWTPNFTLHME	WTPNFTLHM	0.399987	6.72	0.136803	3.91	weak
ITGA2B	CD41/GPIIb	652	SPLLVGADNVLELQMD	VGADNVLEL	0.453091	4.12	0.136857	3.91	weak
GP9	CD42a/GPIX	144	VRPGVLWDVALVAVAA	VLWDVALVA	0.474397	3.37	0.137045	3.91	weak
ITGA2	CD49b/GPIa	945	NINFYEISSDGNVPSIV	ISSDGNVPS	0.503302	2.62	0.137028	3.91	weak
CD109	CD109	533	VYYIEDDGEIISDVLKIPVQ	YIEDDGEII	0.620102	0.75	0.136759	3.91	weak
CD109	CD109	427	TFKIEFPILEDSSELQLK	ILEDSSELQ	0.384184	7.77	0.13642	3.92	weak
ITGA2	CD49b/GPIa	871	QKSVACDVGYPALKRE	VACDVGYPA	0.401015	6.66	0.136386	3.92	weak
ITGA2	CD49b/GPIa	175	VVVVCDESNSIYPWDAVK	VVCDESNSI	0.486784	3.04	0.136198	3.92	weak
ITGA2	CD49b/GPIa	176	VVVCDESNSIYPWDA	VVCDESNSI	0.598861	0.99	0.136408	3.92	weak
GP9	CD42a/GPIX	80	LDVTQNPWHCDCSLTYLRLW	WHCDCSLTY	0.610013	0.85	0.136372	3.92	weak
ITGA2B	CD41/GPIIb	467	IVGAYGANQVAVYRA	YGANQVAVY	0.401003	6.66	0.135798	3.93	weak
CD109	CD109	128	RISVFIQTDKALYKPKQEVK	IQTDKALYK	0.500032	2.7	0.136143	3.93	weak
GP1BB	CD42c/GPIb尾	47	ASLPTAFPVDTTELVLT	FPVDTTELV	0.502514	2.64	0.135952	3.93	weak
GP1BB	CD42c/GPIb尾	48	SLPTAFPVDTTELVLTGN	FPVDTTELV	0.383409	7.82	0.135343	3.94	weak
ITGA2B	CD41/GPIIb	839	QPSDLLYILDIQPQGGLQC	YILDIQPQG	0.474999	3.36	0.135289	3.94	weak
ITGB3	CD61/GPIIIa	364	SNVLQLIVDAYGKIRSK	LIVDAYGKI	0.530677	2.02	0.135494	3.94	weak
ITGB3	CD61/GPIIIa	267	DASHLLVFTTDAKTHIALDG	FTTDAKTHI	0.547238	1.74	0.135595	3.94	weak
GP9	CD42a/GPIX	85	NPWHCDCSLTYLRLWL	WHCDCSLTY	0.591521	1.09	0.135457	3.94	weak
ITGA2B	CD41/GPIIb	670	NEGEGAYEAELAVHLP	YEAELAVHL	0.364821	9.27	0.134718	3.95	weak
GP1BB	CD42c/GPIb尾	50	PTAFPVDTTELVLTGNN	FPVDTTELV	0.474508	3.37	0.13513	3.95	weak
CD109	CD109	994	RCFLEADPYIDIDQNVLHR	IDIDQNVLH	0.488573	2.99	0.135149	3.95	weak
ITGB3	CD61/GPIIIa	366	VLQLIVDAYGKIRSKV	LIVDAYGKI	0.529496	2.04	0.135104	3.95	weak
CD109	CD109	534	YYIEDDGEIISDVLKIP	YIEDDGEII	0.565647	1.46	0.134432	3.96	weak
ITGB3	CD61/GPIIIa	760	RARAKWDTANNPLYKEA	WDTANNPLY	0.338319	12.1	0.13369	3.97	weak
CD109	CD109	164	LNILIKDPKSNLIQQWL	LIKDPKSNL	0.421533	5.54	0.133886	3.97	weak
ITGB3	CD61/GPIIIa	655	NTCNRYCRDEIESVKE	YCRDEIESV	0.441459	4.59	0.13401	3.97	weak
ITGB3	CD61/GPIIIa	110	SPQRIALRLRPDDSKNF	LRPDDSKNF	0.502553	2.64	0.133909	3.97	weak
CD109	CD109	1271	RRRSIQNQEAFDLDVAVKEN	FDLDVAVKE	0.528293	2.07	0.133676	3.97	weak
GP1BA	CD42b/GPIb伪	253	KAMTSNVASVQCDNSDKFP	VQCDNSDKF	0.453747	4.09	0.133307	3.98	weak
ITGB3	CD61/GPIIIa	141	YYLMDLSYSMKDDLWS	YLMDLSYSM	0.627254	0.68	0.133226	3.98	weak
ITGA2	CD49b/GPIa	658	EASFTPEKITLVNKNA	FTPEKITLV	0.348244	10.93	0.133016	3.99	weak
ITGB3	CD61/GPIIIa	279	KTHIALDGRLAGIVQP	IALDGRLAG	0.401032	6.66	0.132723	3.99	weak
CD109	CD109	125	ETKRISVFIQTDKALYKP	IQTDKALYK	0.433106	4.95	0.132764	3.99	weak
ITGA2	CD49b/GPIa	1003	LMYLTGVQTDKAGDI	VQTDKAGDI	0.450548	4.22	0.132973	3.99	weak
ITGB3	CD61/GPIIIa	688	DCVVRFQYYEDSSGKSILY	YYEDSSGKS	0.462011	3.78	0.132988	3.99	weak
ITGA2	CD49b/GPIa	1065	VHMKGEYFVNVTTRI	YFVNVTTRI	0.542366	1.82	0.132718	3.99	weak
CD109	CD109	779	EVKVIIEKSDKFDILMT	VIIEKSDKF	0.438267	4.73	0.132019	4.01	weak
ITGA2B	CD41/GPIIb	656	VGADNVLELQMDAANEGEGA	LQMDAANEG	0.453064	4.12	0.132011	4.01	weak
CD109	CD109	282	KTFKINGSANFSFNDEE	FKINGSANF	0.570557	1.39	0.131866	4.01	weak
ITGA2	CD49b/GPIa	1116	TIPLMIMKPDEKAEVP	MKPDEKAEV	0.333112	12.74	0.131421	4.02	weak
ITGA2	CD49b/GPIa	753	SLDLRVDISLENPGTSPA	LRVDISLEN	0.349893	10.76	0.131445	4.02	weak
CD109	CD109	155	SDFKPYKTSLNILIKDP	YKTSLNILI	0.450982	4.2	0.131538	4.02	weak
ITGB3	CD61/GPIIIa	117	RLRPDDSKNFSIQVRQ	LRPDDSKNF	0.483684	3.12	0.131666	4.02	weak
ITGA2B	CD41/GPIIb	52	FSLDFHKDSHGRVAIVVGAP	FHKDSHGRV	0.515632	2.34	0.131766	4.02	weak
ITGB3	CD61/GPIIIa	277	DAKTHIALDGRLAGIVQ	IALDGRLAG	0.408184	6.25	0.131126	4.03	weak
ITGA2	CD49b/GPIa	1068	KGEYFVNVTTRIWNGTFA	YFVNVTTRI	0.426434	5.28	0.131127	4.03	weak
ITGA2B	CD41/GPIIb	246	HVSSQSLSFDSSNPE	LSFDSSNPE	0.435192	4.86	0.131247	4.03	weak
CD109	CD109	930	APNIYILDYLTKKKQL	YILDYLTKK	0.468345	3.55	0.131075	4.03	weak
CD109	CD109	198	HPILGDWSIQVQVNDQT	ILGDWSIQV	0.565933	1.45	0.131115	4.03	weak
ITGA2B	CD41/GPIIb	490	QLLVQDSLNPAVKSC	LVQDSLNPA	0.541954	1.82	0.130686	4.04	weak
CD109	CD109	1343	DHGKLNLYLDSVNETQ	LYLDSVNET	0.54269	1.81	0.130687	4.04	weak
ITGA2B	CD41/GPIIb	613	PAVVLHGDTHVQEQT	LHGDTHVQE	0.41328	5.98	0.130324	4.05	weak
CD109	CD109	860	YSQSILLDLTDNRLQST	ILLDLTDNR	0.441418	4.59	0.130471	4.05	weak
ITGB3	CD61/GPIIIa	273	VFTTDAKTHIALDGR	FTTDAKTHI	0.512271	2.41	0.130487	4.05	weak
ITGA2	CD49b/GPIa	600	YSQKILGSDGAFRSHL	LGSDGAFRS	0.439906	4.66	0.130036	4.06	weak
CD109	CD109	158	KPYKTSLNILIKDPK	YKTSLNILI	0.45642	3.99	0.130018	4.06	weak
CD109	CD109	256	YGKPVKGDVTLTFLPLSFWG	VKGDVTLTF	0.597012	1.01	0.130108	4.06	weak
ITGA2B	CD41/GPIIb	865	PLKVDWGLPIPSPSPI	LKVDWGLPI	0.614518	0.8	0.130133	4.06	weak
ITGB3	CD61/GPIIIa	303	SDNHYSASTTMDYPS	YSASTTMDY	0.34695	11.08	0.129738	4.07	weak
ITGA2	CD49b/GPIa	991	IHIPQYTKEKNPLMY	YTKEKNPLM	0.351294	10.62	0.129576	4.07	weak
ITGA2	CD49b/GPIa	810	QEQPFIVSNQNKRLTFS	FIVSNQNKR	0.412075	6.04	0.129608	4.07	weak
ITGA2B	CD41/GPIIb	657	GADNVLELQMDAANEGEGAY	LQMDAANEG	0.450913	4.21	0.129591	4.07	weak
CD109	CD109	767	EITIFNYLKDATEVKV	YLKDATEVK	0.475193	3.35	0.129307	4.08	weak
ITGA2	CD49b/GPIa	831	NKRESAYNTGIVVDFSENLF	IVVDFSENL	0.522263	2.2	0.128853	4.09	weak
ITGB3	CD61/GPIIIa	86	EARVLEDRPLSDKGSG	VLEDRPLSD	0.316975	15.03	0.128593	4.1	weak
ITGB3	CD61/GPIIIa	84	VSEARVLEDRPLSDKG	VLEDRPLSD	0.320559	14.49	0.128502	4.1	weak
GP1BA	CD42b/GPIb伪	354	TFPPRWTPNFTLHMESI	WTPNFTLHM	0.376641	8.34	0.128283	4.1	weak
ITGA2	CD49b/GPIa	423	AFDQILQDRNHSSYLGY	ILQDRNHSS	0.404649	6.44	0.128332	4.1	weak
ITGB3	CD61/GPIIIa	689	CVVRFQYYEDSSGKSILYV	YYEDSSGKS	0.459973	3.86	0.128286	4.1	weak
ITGA2	CD49b/GPIa	948	FYEISSDGNVPSIVHSF	ISSDGNVPS	0.499613	2.71	0.128587	4.1	weak
ITGA2B	CD41/GPIIb	764	SKIVLLDVPVRAEAQVE	VLLDVPVRA	0.535939	1.93	0.128412	4.1	weak
ITGB3	CD61/GPIIIa	44	AVSPMCAWCSDEALPLG	WCSDEALPL	0.573956	1.33	0.128642	4.1	weak
GP9	CD42a/GPIX	78	QTLDVTQNPWHCDCSLTYLR	WHCDCSLTY	0.596703	1.02	0.128451	4.1	weak
CD109	CD109	280	ITKTFKINGSANFSFNDEEM	FKINGSANF	0.607542	0.88	0.128489	4.1	weak
ITGA2B	CD41/GPIIb	487	ASVQLLVQDSLNPAVKSC	LVQDSLNPA	0.466632	3.61	0.128199	4.11	weak
ITGA2	CD49b/GPIa	809	AQEQPFIVSNQNKRLTF	FIVSNQNKR	0.412318	6.03	0.127644	4.12	weak
ITGA2	CD49b/GPIa	422	QAFDQILQDRNHSSYL	ILQDRNHSS	0.41807	5.72	0.127652	4.12	weak
GP9	CD42a/GPIX	81	DVTQNPWHCDCSLTYLRLWL	WHCDCSLTY	0.605711	0.9	0.12731	4.13	weak
ITGA2B	CD41/GPIIb	1021	VGFFKRNRPPLEEDD	FKRNRPPLE	0.356366	10.09	0.126855	4.14	weak
ITGA2	CD49b/GPIa	657	IEASFTPEKITLVNKNA	FTPEKITLV	0.363863	9.36	0.12678	4.14	weak
ITGA2	CD49b/GPIa	425	DQILQDRNHSSYLGY	ILQDRNHSS	0.419014	5.67	0.126795	4.14	weak
ITGA2	CD49b/GPIa	812	QPFIVSNQNKRLTFS	IVSNQNKRL	0.457367	3.95	0.126686	4.14	weak
ITGB3	CD61/GPIIIa	66	LKENLLKDNCAPESIE	LLKDNCAPE	0.33412	12.62	0.126271	4.16	weak
CD109	CD109	157	FKPYKTSLNILIKDPK	YKTSLNILI	0.438357	4.72	0.126065	4.16	weak
ITGA2B	CD41/GPIIb	573	SPICHTTMAFLRDEADFRD	FLRDEADFR	0.489366	2.97	0.126154	4.16	weak
ITGB3	CD61/GPIIIa	349	ELIPGTTVGVLSMDSSNVLQ	LSMDSSNVL	0.645118	0.54	0.125966	4.16	weak
CD109	CD109	640	VLTDANLTKDYIDGVYDN	LTKDYIDGV	0.274292	23.25	0.125752	4.17	weak
ITGA2	CD49b/GPIa	328	EIKAIASIPTERYFFNV	IASIPTERY	0.382488	7.88	0.125527	4.17	weak
ITGA2B	CD41/GPIIb	624	QEQTRIVLDCGEDDV	IVLDCGEDD	0.49055	2.94	0.125588	4.17	weak
CD109	CD109	767	EITIFNYLKDATEVKVI	YLKDATEVK	0.50464	2.59	0.125549	4.17	weak
ITGB3	CD61/GPIIIa	47	PMCAWCSDEALPLGSPRCD	WCSDEALPL	0.557158	1.58	0.125856	4.17	weak
GP1BA	CD42b/GPIb伪	224	LCNCEILYFRRWLQDNAENV	WLQDNAENV	0.65439	0.47	0.125833	4.17	weak
ITGA2B	CD41/GPIIb	669	ANEGEGAYEAELAVHLPQ	YEAELAVHL	0.30331	17.23	0.125413	4.18	weak
ITGA2B	CD41/GPIIb	669	ANEGEGAYEAELAVHLPQG	YEAELAVHL	0.346382	11.15	0.125423	4.18	weak
GP1BA	CD42b/GPIb伪	454	PIPTIATSPTILVSAT	IATSPTILV	0.370087	8.84	0.125407	4.18	weak
ITGA2	CD49b/GPIa	327	KEIKAIASIPTERYFF	IASIPTERY	0.377196	8.29	0.125381	4.18	weak
ITGA2	CD49b/GPIa	870	SQKSVACDVGYPALKRE	VACDVGYPA	0.412052	6.04	0.125312	4.18	weak
ITGA2	CD49b/GPIa	242	TSQYGGDLTNTFGAIQYARK	YGGDLTNTF	0.532069	1.99	0.125388	4.18	weak
ITGA2	CD49b/GPIa	740	HIIYIQEPSDVVNSLDL	YIQEPSDVV	0.413736	5.95	0.124964	4.19	weak
ITGB3	CD61/GPIIIa	268	ASHLLVFTTDAKTHIALDGR	FTTDAKTHI	0.543782	1.79	0.124727	4.19	weak
ITGA2B	CD41/GPIIb	674	GAYEAELAVHLPQGA	YEAELAVHL	0.390833	7.32	0.12438	4.2	weak
CD109	CD109	429	KIEFPILEDSSELQLKAYF	ILEDSSELQ	0.451325	4.19	0.124628	4.2	weak
CD109	CD109	196	SSHPILGDWSIQVQVNDQTY	ILGDWSIQV	0.575232	1.31	0.124524	4.2	weak
CD109	CD109	685	HVRKHFPETWIWLDTNMGYR	IWLDTNMGY	0.641324	0.57	0.124551	4.2	weak
ITGB3	CD61/GPIIIa	760	RARAKWDTANNPLYKE	WDTANNPLY	0.329911	13.15	0.124203	4.21	weak
CD109	CD109	769	TIFNYLKDATEVKVIIE	YLKDATEVK	0.522095	2.2	0.124199	4.21	weak
ITGA2B	CD41/GPIIb	765	KIVLLDVPVRAEAQV	VLLDVPVRA	0.556425	1.6	0.123964	4.21	weak
ITGB3	CD61/GPIIIa	762	RAKWDTANNPLYKEAT	WDTANNPLY	0.295859	18.6	0.123822	4.22	weak
ITGA2B	CD41/GPIIb	838	SQPSDLLYILDIQPQGGL	YILDIQPQG	0.404083	6.47	0.12314	4.23	weak
ITGA2B	CD41/GPIIb	55	DFHKDSHGRVAIVVG	FHKDSHGRV	0.499691	2.71	0.123128	4.23	weak
ITGA2B	CD41/GPIIb	26	APPAWALNLDPVQLTFYA	LNLDPVQLT	0.550371	1.69	0.12312	4.23	weak
CD109	CD109	130	SVFIQTDKALYKPKQEVKF	IQTDKALYK	0.472824	3.42	0.122902	4.24	weak
ITGA2	CD49b/GPIa	749	DVVNSLDLRVDISLENP	LRVDISLEN	0.476271	3.32	0.123023	4.24	weak
ITGB3	CD61/GPIIIa	656	TCNRYCRDEIESVKEL	YCRDEIESV	0.478949	3.25	0.122966	4.24	weak
GP1BA	CD42b/GPIb伪	356	PPRWTPNFTLHMESIT	WTPNFTLHM	0.369069	8.92	0.122354	4.25	weak
CD109	CD109	161	KTSLNILIKDPKSNLI	LIKDPKSNL	0.435523	4.85	0.122398	4.25	weak
ITGA2B	CD41/GPIIb	244	LWHVSSQSLSFDSSNPEYF	LSFDSSNPE	0.467935	3.57	0.122607	4.25	weak
ITGA2	CD49b/GPIa	888	QVTFTINFDFNLQNL	FTINFDFNL	0.561683	1.51	0.122459	4.25	weak
CD109	CD109	999	ADPYIDIDQNVLHRTYTWLK	IDIDQNVLH	0.482498	3.15	0.122279	4.26	weak
ITGB3	CD61/GPIIIa	85	SEARVLEDRPLSDKGSG	VLEDRPLSD	0.328185	13.39	0.121604	4.27	weak
ITGB3	CD61/GPIIIa	355	TVGVLSMDSSNVLQLIVDAY	LSMDSSNVL	0.662527	0.4	0.121865	4.27	weak
ITGA2	CD49b/GPIa	736	SCPEHIIYIQEPSDVVN	YIQEPSDVV	0.393493	7.14	0.121506	4.28	weak
ITGA2B	CD41/GPIIb	656	VGADNVLELQMDAANEGEG	LQMDAANEG	0.401886	6.6	0.121221	4.28	weak
ITGB3	CD61/GPIIIa	49	CAWCSDEALPLGSPRCD	WCSDEALPL	0.533426	1.97	0.121245	4.28	weak
ITGA2	CD49b/GPIa	1118	PLMIMKPDEKAEVPTGVI	MKPDEKAEV	0.243155	32.07	0.120971	4.29	weak
CD109	CD109	929	FAPNIYILDYLTKKK	YILDYLTKK	0.493409	2.87	0.120793	4.29	weak
GP9	CD42a/GPIX	79	TLDVTQNPWHCDCSLTYL	WHCDCSLTY	0.512736	2.4	0.120779	4.29	weak
ITGA2B	CD41/GPIIb	489	VQLLVQDSLNPAVKSCV	LVQDSLNPA	0.524958	2.14	0.121066	4.29	weak
ITGA2B	CD41/GPIIb	533	LSLNAELQLDRQKPRQGR	LQLDRQKPR	0.212884	42.89	0.120701	4.3	weak
ITGB3	CD61/GPIIIa	66	LKENLLKDNCAPESI	LLKDNCAPE	0.400962	6.66	0.120577	4.3	weak
CD109	CD109	994	RCFLEADPYIDIDQN	LEADPYIDI	0.489228	2.97	0.120437	4.3	weak
ITGA2	CD49b/GPIa	1064	DVHMKGEYFVNVTTRIW	YFVNVTTRI	0.518511	2.28	0.120467	4.3	weak
CD109	CD109	277	KKNITKTFKINGSANF	FKINGSANF	0.575496	1.31	0.120695	4.3	weak
ITGB3	CD61/GPIIIa	132	QVEDYPVDIYYLMDLSYSMK	YLMDLSYSM	0.626709	0.69	0.120599	4.3	weak
ITGB3	CD61/GPIIIa	134	EDYPVDIYYLMDLSYSM	YLMDLSYSM	0.634902	0.62	0.120559	4.3	weak
ITGA2	CD49b/GPIa	1005	YLTGVQTDKAGDISCNAD	VQTDKAGDI	0.280865	21.69	0.120137	4.31	weak
ITGB3	CD61/GPIIIa	277	DAKTHIALDGRLAGI	IALDGRLAG	0.425614	5.33	0.120162	4.31	weak
CD109	CD109	721	VATGFVISEDLGLGLTT	FVISEDLGL	0.507823	2.51	0.120086	4.31	weak
ITGA2	CD49b/GPIa	244	QYGGDLTNTFGAIQY	YGGDLTNTF	0.535452	1.93	0.120019	4.31	weak
CD109	CD109	643	DANLTKDYIDGVYDNAE	LTKDYIDGV	0.342894	11.56	0.119374	4.33	weak
CD109	CD109	640	VLTDANLTKDYIDGVYD	LTKDYIDGV	0.352865	10.45	0.11938	4.33	weak
CD109	CD109	1335	ETVKKVEYDHGKLNL	VEYDHGKLN	0.391078	7.31	0.119281	4.33	weak
ITGA2	CD49b/GPIa	376	MEMSQVGFSADYSSQNDIL	FSADYSSQN	0.460903	3.82	0.119315	4.33	weak
ITGA2	CD49b/GPIa	741	IIYIQEPSDVVNSLD	YIQEPSDVV	0.462352	3.77	0.119513	4.33	weak
CD109	CD109	859	SYSQSILLDLTDNRL	ILLDLTDNR	0.476147	3.33	0.119409	4.33	weak
ITGA2	CD49b/GPIa	887	QQVTFTINFDFNLQN	FTINFDFNL	0.542216	1.82	0.119383	4.33	weak
ITGA2	CD49b/GPIa	1105	PEIYVIEDNTVTIPLMIMK	VIEDNTVTI	0.582202	1.22	0.119493	4.33	weak
CD109	CD109	723	TGFVISEDLGLGLTTT	ISEDLGLGL	0.500494	2.69	0.118952	4.34	weak
CD109	CD109	722	ATGFVISEDLGLGLTTT	ISEDLGLGL	0.512414	2.41	0.119046	4.34	weak
ITGA2B	CD41/GPIIb	858	FPQPPVNPLKVDWGLPI	LKVDWGLPI	0.638694	0.59	0.119117	4.34	weak
ITGA2B	CD41/GPIIb	670	NEGEGAYEAELAVHLPQGA	YEAELAVHL	0.343503	11.49	0.118583	4.35	weak
ITGB3	CD61/GPIIIa	277	DAKTHIALDGRLAGIV	IALDGRLAG	0.405721	6.38	0.118584	4.35	weak
ITGA2B	CD41/GPIIb	658	ADNVLELQMDAANEGEGAYE	LQMDAANEG	0.4469	4.37	0.118623	4.35	weak
CD109	CD109	258	KPVKGDVTLTFLPLSFW	VKGDVTLTF	0.597272	1.01	0.118219	4.36	weak
CD109	CD109	163	SLNILIKDPKSNLIQQWL	LIKDPKSNL	0.356378	10.09	0.117637	4.37	weak
ITGA2	CD49b/GPIa	656	AIEASFTPEKITLVNK	FTPEKITLV	0.361858	9.53	0.11793	4.37	weak
ITGA2B	CD41/GPIIb	612	APAVVLHGDTHVQEQTR	LHGDTHVQE	0.365037	9.26	0.117892	4.37	weak
CD109	CD109	996	FLEADPYIDIDQNVLH	IDIDQNVLH	0.462503	3.77	0.117599	4.37	weak
CD109	CD109	1001	PYIDIDQNVLHRTYTWL	IDIDQNVLH	0.47006	3.49	0.117684	4.37	weak
ITGA2B	CD41/GPIIb	840	PSDLLYILDIQPQGGLQCF	YILDIQPQG	0.469146	3.52	0.11725	4.38	weak
CD109	CD109	124	FETKRISVFIQTDKALYKPK	IQTDKALYK	0.505749	2.56	0.11753	4.38	weak
CD109	CD109	560	KLYWSKVKAEPSEKVSLR	VKAEPSEKV	0.301016	17.64	0.117142	4.39	weak
CD109	CD109	778	TEVKVIIEKSDKFDILMT	VIIEKSDKF	0.37025	8.83	0.116945	4.39	weak
ITGB3	CD61/GPIIIa	278	AKTHIALDGRLAGIVQP	IALDGRLAG	0.403635	6.49	0.116809	4.39	weak
CD109	CD109	588	GIVAVDKSVNLMNASNDIT	VAVDKSVNL	0.521725	2.21	0.116786	4.39	weak
GP1BA	CD42b/GPIb伪	234	RWLQDNAENVYVWKQGV	WLQDNAENV	0.621835	0.73	0.116916	4.39	weak
CD109	CD109	692	ETWIWLDTNMGYRIYQEFEV	IWLDTNMGY	0.643478	0.55	0.116911	4.39	weak
ITGA2B	CD41/GPIIb	244	LWHVSSQSLSFDSSNPEY	LSFDSSNPE	0.322074	14.26	0.116752	4.4	weak
ITGA2	CD49b/GPIa	992	HIPQYTKEKNPLMYLT	YTKEKNPLM	0.322895	14.13	0.116427	4.4	weak
CD109	CD109	1335	ETVKKVEYDHGKLNLY	VEYDHGKLN	0.348222	10.94	0.116625	4.4	weak
CD109	CD109	165	NILIKDPKSNLIQQWL	LIKDPKSNL	0.394375	7.09	0.116498	4.4	weak
ITGB3	CD61/GPIIIa	43	LAVSPMCAWCSDEALPLGSP	WCSDEALPL	0.573397	1.34	0.116673	4.4	weak
CD109	CD109	1219	KFLIDTHNRLLLQTAELA	FLIDTHNRL	0.639352	0.58	0.116645	4.4	weak
CD109	CD109	641	LTDANLTKDYIDGVYDNA	LTKDYIDGV	0.266065	25.33	0.116197	4.41	weak
ITGA2B	CD41/GPIIb	763	NSKIVLLDVPVRAEAQVE	VLLDVPVRA	0.480698	3.2	0.11634	4.41	weak
CD109	CD109	720	WVATGFVISEDLGLGLT	FVISEDLGL	0.498386	2.74	0.11624	4.41	weak
ITGA2B	CD41/GPIIb	581	AFLRDEADFRDKLSP	FLRDEADFR	0.525439	2.13	0.11605	4.41	weak
CD109	CD109	275	GKKKNITKTFKINGSANFS	FKINGSANF	0.569619	1.4	0.116369	4.41	weak
ITGA2B	CD41/GPIIb	534	SLNAELQLDRQKPRQ	LQLDRQKPR	0.300279	17.78	0.115847	4.42	weak
CD109	CD109	431	EFPILEDSSELQLKAYFL	ILEDSSELQ	0.379347	8.12	0.115794	4.42	weak
CD109	CD109	780	VKVIIEKSDKFDILM	VIIEKSDKF	0.475796	3.34	0.115927	4.42	weak
ITGA2B	CD41/GPIIb	26	APPAWALNLDPVQLTFY	LNLDPVQLT	0.602803	0.93	0.115789	4.42	weak
ITGA2	CD49b/GPIa	739	EHIIYIQEPSDVVNSLDL	YIQEPSDVV	0.336057	12.38	0.115251	4.43	weak
GP1BA	CD42b/GPIb伪	353	TTFPPRWTPNFTLHMES	WTPNFTLHM	0.352539	10.49	0.115569	4.43	weak
ITGA2	CD49b/GPIa	1101	NTYNPEIYVIEDNTVTIPLM	VIEDNTVTI	0.592204	1.08	0.115442	4.43	weak
ITGA2	CD49b/GPIa	599	KYSQKILGSDGAFRSHLQ	LGSDGAFRS	0.3606	9.66	0.114904	4.44	weak
ITGA2	CD49b/GPIa	377	EMSQVGFSADYSSQNDILM	FSADYSSQN	0.460329	3.84	0.115129	4.44	weak
GP1BA	CD42b/GPIb伪	255	MTSNVASVQCDNSDKF	VQCDNSDKF	0.454323	4.07	0.114652	4.45	weak
ITGB3	CD61/GPIIIa	365	NVLQLIVDAYGKIRSKV	LIVDAYGKI	0.524734	2.15	0.114395	4.46	weak
ITGA2	CD49b/GPIa	889	VTFTINFDFNLQNLQ	INFDFNLQN	0.549776	1.7	0.114213	4.46	weak
CD109	CD109	131	VFIQTDKALYKPKQEVK	IQTDKALYK	0.475657	3.34	0.11372	4.47	weak
ITGB3	CD61/GPIIIa	655	NTCNRYCRDEIESVK	YCRDEIESV	0.521417	2.22	0.11397	4.47	weak
ITGB3	CD61/GPIIIa	44	AVSPMCAWCSDEALPLGSPR	WCSDEALPL	0.571441	1.38	0.11363	4.47	weak
ITGA2	CD49b/GPIa	243	SQYGGDLTNTFGAIQYAR	YGGDLTNTF	0.401132	6.65	0.113237	4.48	weak
ITGB3	CD61/GPIIIa	690	VVRFQYYEDSSGKSILYVV	YYEDSSGKS	0.453833	4.09	0.11358	4.48	weak
ITGA2	CD49b/GPIa	945	NINFYEISSDGNVPSI	ISSDGNVPS	0.461536	3.8	0.113301	4.48	weak
CD109	CD109	720	WVATGFVISEDLGLGL	FVISEDLGL	0.4812	3.19	0.113335	4.48	weak
ITGA2B	CD41/GPIIb	652	SPLLVGADNVLELQM	VGADNVLEL	0.538351	1.88	0.11322	4.48	weak
CD109	CD109	1280	AFDLDVAVKENKDDLN	FDLDVAVKE	0.446586	4.38	0.113171	4.49	weak
GP1BB	CD42c/GPIb尾	47	ASLPTAFPVDTTELVL	FPVDTTELV	0.482794	3.14	0.112908	4.49	weak
ITGA2	CD49b/GPIa	925	LVNLKIPLLYDAEIHL	LLYDAEIHL	0.505465	2.56	0.112939	4.49	weak
ITGA2	CD49b/GPIa	1120	MIMKPDEKAEVPTGVI	MKPDEKAEV	0.277744	22.42	0.112482	4.5	weak
ITGA2B	CD41/GPIIb	1020	KVGFFKRNRPPLEEDD	FKRNRPPLE	0.316146	15.16	0.112638	4.5	weak
ITGA2B	CD41/GPIIb	248	SSQSLSFDSSNPEYFDGYWG	LSFDSSNPE	0.487939	3	0.112795	4.5	weak
ITGA2	CD49b/GPIa	1067	MKGEYFVNVTTRIWNGTFA	YFVNVTTRI	0.496424	2.79	0.112535	4.5	weak
ITGA2	CD49b/GPIa	838	NTGIVVDFSENLFFASFSLP	IVVDFSENL	0.515262	2.35	0.112793	4.5	weak
ITGA2B	CD41/GPIIb	466	LIVGAYGANQVAVYRAQ	YGANQVAVY	0.356976	10.02	0.112276	4.51	weak
GP9	CD42a/GPIX	93	LTYLRLWLEDRTPEAL	WLEDRTPEA	0.471057	3.46	0.112461	4.51	weak
ITGA2B	CD41/GPIIb	27	PPAWALNLDPVQLTFYAG	LNLDPVQLT	0.5455	1.77	0.112325	4.51	weak
CD109	CD109	252	AKYTYGKPVKGDVTLTF	VKGDVTLTF	0.55889	1.56	0.112381	4.51	weak
ITGA2	CD49b/GPIa	1102	TYNPEIYVIEDNTVTIPLMI	VIEDNTVTI	0.590629	1.1	0.112223	4.51	weak
ITGA2	CD49b/GPIa	840	GIVVDFSENLFFASF	IVVDFSENL	0.561072	1.52	0.112089	4.52	weak
CD109	CD109	251	TAKYTYGKPVKGDVTLTFL	VKGDVTLTF	0.574365	1.33	0.111957	4.52	weak
GP9	CD42a/GPIX	82	VTQNPWHCDCSLTYLRLWLE	WHCDCSLTY	0.598615	0.99	0.111996	4.52	weak
ITGA2B	CD41/GPIIb	614	AVVLHGDTHVQEQTRI	LHGDTHVQE	0.353164	10.42	0.111821	4.53	weak
GP1BA	CD42b/GPIb伪	355	FPPRWTPNFTLHMESIT	WTPNFTLHM	0.37192	8.71	0.111564	4.53	weak
CD109	CD109	1336	TVKKVEYDHGKLNLYL	VEYDHGKLN	0.379876	8.07	0.111681	4.53	weak
ITGA2	CD49b/GPIa	752	NSLDLRVDISLENPGTSPA	LRVDISLEN	0.434246	4.9	0.11175	4.53	weak
CD109	CD109	275	GKKKNITKTFKINGSANFSF	FKINGSANF	0.610031	0.85	0.111559	4.53	weak
ITGA2	CD49b/GPIa	1001	NPLMYLTGVQTDKAGDIS	VQTDKAGDI	0.299938	17.84	0.111472	4.54	weak
ITGA2B	CD41/GPIIb	575	ICHTTMAFLRDEADFR	FLRDEADFR	0.503678	2.61	0.111246	4.54	weak
ITGA2	CD49b/GPIa	1107	IYVIEDNTVTIPLMIM	VIEDNTVTI	0.572752	1.35	0.111295	4.54	weak
CD109	CD109	561	LYWSKVKAEPSEKVSL	VKAEPSEKV	0.34547	11.25	0.110941	4.55	weak
ITGA2B	CD41/GPIIb	534	SLNAELQLDRQKPRQGRR	LQLDRQKPR	0.197311	49.1	0.110713	4.56	weak
GP1BB	CD42c/GPIb尾	49	LPTAFPVDTTELVLTGNN	FPVDTTELV	0.374848	8.49	0.110629	4.56	weak
ITGA2	CD49b/GPIa	1063	KDVHMKGEYFVNVTTRIWNG	YFVNVTTRI	0.524195	2.16	0.110644	4.56	weak
ITGA2B	CD41/GPIIb	761	NPNSKIVLLDVPVRAE	VLLDVPVRA	0.52761	2.08	0.11081	4.56	weak
ITGA2	CD49b/GPIa	513	APMYMSDLKKEEGRV	YMSDLKKEE	0.300779	17.69	0.110359	4.57	weak
ITGB3	CD61/GPIIIa	84	VSEARVLEDRPLSDK	VLEDRPLSD	0.398697	6.81	0.110394	4.57	weak
ITGA2	CD49b/GPIa	929	KIPLLYDAEIHLTRSTNINF	LLYDAEIHL	0.51932	2.26	0.110484	4.57	weak
CD109	CD109	641	LTDANLTKDYIDGVY	LTKDYIDGV	0.406374	6.35	0.110101	4.58	weak
ITGA2	CD49b/GPIa	847	ENLFFASFSLPVDGT	FFASFSLPV	0.513699	2.38	0.109952	4.58	weak
ITGB3	CD61/GPIIIa	761	ARAKWDTANNPLYKEAT	WDTANNPLY	0.315955	15.18	0.109843	4.59	weak
CD109	CD109	156	DFKPYKTSLNILIKDPK	YKTSLNILI	0.444106	4.48	0.109631	4.59	weak
CD109	CD109	771	FNYLKDATEVKVIIE	YLKDATEVK	0.530655	2.02	0.109871	4.59	weak
ITGA2B	CD41/GPIIb	864	NPLKVDWGLPIPSPSPIHPA	LKVDWGLPI	0.632796	0.64	0.109869	4.59	weak
ITGA2	CD49b/GPIa	421	KQAFDQILQDRNHSSYLG	ILQDRNHSS	0.333533	12.69	0.109359	4.6	weak
ITGA2B	CD41/GPIIb	842	DLLYILDIQPQGGLQCFP	YILDIQPQG	0.391691	7.27	0.109569	4.6	weak
ITGA2	CD49b/GPIa	1007	TGVQTDKAGDISCNAD	VQTDKAGDI	0.318444	14.81	0.10907	4.61	weak
CD109	CD109	858	KSYSQSILLDLTDNRLQS	ILLDLTDNR	0.365188	9.24	0.109177	4.61	weak
CD109	CD109	24	PGPRFLVTAPGIIRP	FLVTAPGII	0.432811	4.96	0.109013	4.61	weak
ITGA2	CD49b/GPIa	947	NFYEISSDGNVPSIVHSF	ISSDGNVPS	0.434404	4.89	0.109247	4.61	weak
GP1BB	CD42c/GPIb尾	51	TAFPVDTTELVLTGN	FPVDTTELV	0.530983	2.01	0.108988	4.61	weak
ITGB3	CD61/GPIIIa	140	IYYLMDLSYSMKDDLWSIQ	YLMDLSYSM	0.609052	0.86	0.109233	4.61	weak
ITGB3	CD61/GPIIIa	351	IPGTTVGVLSMDSSNVL	LSMDSSNVL	0.627243	0.68	0.109215	4.61	weak
ITGA2	CD49b/GPIa	754	LDLRVDISLENPGTSP	LRVDISLEN	0.425879	5.31	0.108789	4.62	weak
GP9	CD42a/GPIX	143	WVRPGVLWDVALVAVAA	VLWDVALVA	0.480105	3.22	0.108807	4.62	weak
ITGB3	CD61/GPIIIa	116	LRLRPDDSKNFSIQVRQVE	LRPDDSKNF	0.521201	2.22	0.108927	4.62	weak
ITGA2B	CD41/GPIIb	760	QNPNSKIVLLDVPVRAEAQ	VLLDVPVRA	0.526899	2.1	0.108721	4.62	weak
ITGA2	CD49b/GPIa	1002	PLMYLTGVQTDKAGDISCN	VQTDKAGDI	0.37837	8.2	0.108621	4.63	weak
CD109	CD109	858	KSYSQSILLDLTDNRLQ	ILLDLTDNR	0.435444	4.85	0.108554	4.63	weak
ITGB3	CD61/GPIIIa	367	LQLIVDAYGKIRSKV	LIVDAYGKI	0.537995	1.89	0.108521	4.63	weak
ITGA2	CD49b/GPIa	1115	VTIPLMIMKPDEKAEVPTG	MKPDEKAEV	0.315317	15.28	0.107746	4.65	weak
ITGA2	CD49b/GPIa	330	KAIASIPTERYFFNV	IASIPTERY	0.401445	6.63	0.10789	4.65	weak
ITGA2B	CD41/GPIIb	651	GSPLLVGADNVLELQMD	VGADNVLEL	0.454447	4.07	0.107725	4.65	weak
ITGA2	CD49b/GPIa	1064	DVHMKGEYFVNVTTRIWNGT	YFVNVTTRI	0.522913	2.18	0.108001	4.65	weak
ITGA2B	CD41/GPIIb	30	WALNLDPVQLTFYAG	LNLDPVQLT	0.616837	0.78	0.107929	4.65	weak
ITGA2	CD49b/GPIa	1167	TKNPDEIDETTELSS	DEIDETTEL	0.254715	28.53	0.107525	4.66	weak
CD109	CD109	24	PGPRFLVTAPGIIRPG	FLVTAPGII	0.366777	9.11	0.107395	4.66	weak
ITGA2	CD49b/GPIa	168	PCPSLIDVVVVCDESNSI	VVCDESNSI	0.437981	4.74	0.107576	4.66	weak
ITGB3	CD61/GPIIIa	266	NDASHLLVFTTDAKTHIAL	FTTDAKTHI	0.532309	1.99	0.107587	4.66	weak
GP9	CD42a/GPIX	80	LDVTQNPWHCDCSLTY	WHCDCSLTY	0.549484	1.71	0.107588	4.66	weak
ITGA2B	CD41/GPIIb	839	QPSDLLYILDIQPQG	YILDIQPQG	0.51548	2.34	0.107171	4.67	weak
ITGA2B	CD41/GPIIb	271	AVGEFDGDLNTTEYVV	FDGDLNTTE	0.35152	10.59	0.107033	4.68	weak
ITGA2B	CD41/GPIIb	29	AWALNLDPVQLTFYAGP	LNLDPVQLT	0.596207	1.02	0.106819	4.68	weak
CD109	CD109	561	LYWSKVKAEPSEKVSLRI	VKAEPSEKV	0.295473	18.67	0.106672	4.69	weak
CD109	CD109	160	YKTSLNILIKDPKSNLIQQ	LIKDPKSNL	0.420152	5.61	0.106613	4.69	weak
ITGA2	CD49b/GPIa	624	GYGDLNGDSITDVSI	LNGDSITDV	0.43707	4.78	0.106696	4.69	weak
ITGA2	CD49b/GPIa	931	PLLYDAEIHLTRSTN	LLYDAEIHL	0.512716	2.4	0.10663	4.69	weak
ITGA2	CD49b/GPIa	512	GAPMYMSDLKKEEGR	YMSDLKKEE	0.278635	22.21	0.106251	4.7	weak
GP1BA	CD42b/GPIb伪	509	QGHLESSRNDPFLHP	LESSRNDPF	0.346562	11.12	0.106167	4.7	weak
GP1BA	CD42b/GPIb伪	260	ASVQCDNSDKFPVYKYPG	VQCDNSDKF	0.396375	6.95	0.106209	4.7	weak
CD109	CD109	298	EMKNVMDSSNGLSEY	NVMDSSNGL	0.438639	4.71	0.106216	4.7	weak
GP9	CD42a/GPIX	93	LTYLRLWLEDRTPEALLQ	WLEDRTPEA	0.439222	4.69	0.106277	4.7	weak
ITGB3	CD61/GPIIIa	269	SHLLVFTTDAKTHIALDGRL	FTTDAKTHI	0.538511	1.88	0.106406	4.7	weak
ITGA2	CD49b/GPIa	326	IKEIKAIASIPTERYFFN	IASIPTERY	0.321518	14.34	0.10583	4.71	weak
ITGA2	CD49b/GPIa	748	SDVVNSLDLRVDISLENPG	LRVDISLEN	0.44646	4.39	0.106011	4.71	weak
ITGA2	CD49b/GPIa	868	AASQKSVACDVGYPALKR	VACDVGYPA	0.331381	12.95	0.1055	4.72	weak
ITGA2B	CD41/GPIIb	533	LSLNAELQLDRQKPRQG	LQLDRQKPR	0.260747	26.76	0.105255	4.73	weak
ITGA2	CD49b/GPIa	211	VGLIQYANNPRVVFN	IQYANNPRV	0.48137	3.18	0.105158	4.73	weak
CD109	CD109	129	ISVFIQTDKALYKPKQEVKF	IQTDKALYK	0.491799	2.91	0.105249	4.73	weak
ITGB3	CD61/GPIIIa	267	DASHLLVFTTDAKTHI	FTTDAKTHI	0.512997	2.4	0.105363	4.73	weak
CD109	CD109	1345	GKLNLYLDSVNETQFC	LYLDSVNET	0.553677	1.64	0.105385	4.73	weak
GP9	CD42a/GPIX	84	QNPWHCDCSLTYLRLWLED	WHCDCSLTY	0.586739	1.16	0.105152	4.73	weak
ITGA2B	CD41/GPIIb	536	NAELQLDRQKPRQGRRV	LQLDRQKPR	0.239488	33.29	0.10507	4.74	weak
ITGA2	CD49b/GPIa	1003	LMYLTGVQTDKAGDISCNA	VQTDKAGDI	0.374851	8.49	0.104834	4.74	weak
ITGB3	CD61/GPIIIa	692	RFQYYEDSSGKSILYVVE	YYEDSSGKS	0.394709	7.06	0.104974	4.74	weak
ITGA2B	CD41/GPIIb	488	SVQLLVQDSLNPAVKSCV	LVQDSLNPA	0.459514	3.87	0.105134	4.74	weak
ITGA2	CD49b/GPIa	375	QMEMSQVGFSADYSSQND	FSADYSSQN	0.285016	20.77	0.104753	4.75	weak
GP1BA	CD42b/GPIb伪	453	TPIPTIATSPTILVSAT	IATSPTILV	0.380141	8.05	0.10481	4.75	weak
ITGA2	CD49b/GPIa	944	TNINFYEISSDGNVPSIVH	ISSDGNVPS	0.49175	2.91	0.104742	4.75	weak
ITGA2	CD49b/GPIa	655	VAIEASFTPEKITLVNKN	FTPEKITLV	0.285194	20.74	0.104361	4.76	weak
ITGA2B	CD41/GPIIb	468	VGAYGANQVAVYRAQP	YGANQVAVY	0.334642	12.55	0.104338	4.76	weak
ITGA2	CD49b/GPIa	869	ASQKSVACDVGYPALK	VACDVGYPA	0.390703	7.33	0.104464	4.76	weak
ITGA2B	CD41/GPIIb	47	GSQFGFSLDFHKDSHGRV	FHKDSHGRV	0.398144	6.84	0.104275	4.76	weak
ITGA2B	CD41/GPIIb	46	NGSQFGFSLDFHKDSHGRVA	FHKDSHGRV	0.487717	3.01	0.104198	4.76	weak
ITGA2	CD49b/GPIa	923	DNLVNLKIPLLYDAEIHLT	LLYDAEIHL	0.497997	2.75	0.104431	4.76	weak
ITGB3	CD61/GPIIIa	45	VSPMCAWCSDEALPLGSPRC	WCSDEALPL	0.567183	1.44	0.104438	4.76	weak
ITGA2	CD49b/GPIa	421	KQAFDQILQDRNHSSY	ILQDRNHSS	0.382123	7.91	0.104086	4.77	weak
ITGA2	CD49b/GPIa	235	MIVATSQTSQYGGDLTNTFG	YGGDLTNTF	0.486797	3.04	0.104106	4.77	weak
ITGA2B	CD41/GPIIb	671	EGEGAYEAELAVHLPQGAH	YEAELAVHL	0.33928	11.99	0.103618	4.78	weak
ITGA2	CD49b/GPIa	375	QMEMSQVGFSADYSSQNDI	FSADYSSQN	0.413287	5.98	0.103624	4.78	weak
ITGA2	CD49b/GPIa	889	VTFTINFDFNLQNLQN	INFDFNLQN	0.511469	2.43	0.103605	4.78	weak
ITGA2	CD49b/GPIa	1116	TIPLMIMKPDEKAEVPTGV	MKPDEKAEV	0.313783	15.51	0.103267	4.79	weak
ITGA2B	CD41/GPIIb	613	PAVVLHGDTHVQEQTRI	LHGDTHVQE	0.359191	9.8	0.103386	4.79	weak
ITGA2	CD49b/GPIa	846	SENLFFASFSLPVDG	FFASFSLPV	0.515423	2.34	0.10327	4.79	weak
ITGA2B	CD41/GPIIb	761	NPNSKIVLLDVPVRAEAQV	VLLDVPVRA	0.523887	2.16	0.103329	4.79	weak
ITGB3	CD61/GPIIIa	364	SNVLQLIVDAYGKIR	LIVDAYGKI	0.552519	1.66	0.103304	4.79	weak
ITGB3	CD61/GPIIIa	687	DDCVVRFQYYEDSSGKSI	YYEDSSGKS	0.344042	11.42	0.102918	4.81	weak
GP1BA	CD42b/GPIb伪	461	SPTILVSATSLITPK	ILVSATSLI	0.444238	4.47	0.102401	4.82	weak
ITGA2	CD49b/GPIa	888	QVTFTINFDFNLQNLQ	INFDFNLQN	0.529857	2.04	0.102376	4.82	weak
CD109	CD109	694	WIWLDTNMGYRIYQE	IWLDTNMGY	0.644684	0.55	0.102499	4.82	weak
ITGA2	CD49b/GPIa	808	AAQEQPFIVSNQNKRLT	FIVSNQNKR	0.378265	8.2	0.102258	4.83	weak
CD109	CD109	161	KTSLNILIKDPKSNLIQQW	LIKDPKSNL	0.414163	5.93	0.102186	4.83	weak
CD109	CD109	1152	HFLQFQTSEGIPIMR	FQTSEGIPI	0.545707	1.76	0.102152	4.83	weak
ITGA2	CD49b/GPIa	380	QVGFSADYSSQNDILMLG	FSADYSSQN	0.360161	9.7	0.101766	4.84	weak
ITGB3	CD61/GPIIIa	304	DNHYSASTTMDYPSL	YSASTTMDY	0.372633	8.65	0.101776	4.84	weak
GP9	CD42a/GPIX	145	RPGVLWDVALVAVAAL	VLWDVALVA	0.463995	3.71	0.101949	4.84	weak
GP9	CD42a/GPIX	93	LTYLRLWLEDRTPEALL	WLEDRTPEA	0.500472	2.69	0.101674	4.84	weak
ITGA2	CD49b/GPIa	1063	KDVHMKGEYFVNVTTRIWN	YFVNVTTRI	0.517999	2.29	0.101702	4.84	weak
ITGA2	CD49b/GPIa	600	YSQKILGSDGAFRSHLQY	LGSDGAFRS	0.355628	10.16	0.101622	4.85	weak
CD109	CD109	767	EITIFNYLKDATEVKVII	YLKDATEVK	0.467309	3.59	0.101391	4.85	weak
ITGB3	CD61/GPIIIa	364	SNVLQLIVDAYGKIRS	LIVDAYGKI	0.522036	2.2	0.101618	4.85	weak
CD109	CD109	189	ISKTFQLSSHPILGD	FQLSSHPIL	0.441762	4.58	0.101319	4.86	weak
ITGA2	CD49b/GPIa	1103	YNPEIYVIEDNTVTIPLMIM	VIEDNTVTI	0.586723	1.16	0.101244	4.86	weak
ITGB3	CD61/GPIIIa	83	PVSEARVLEDRPLSDKGS	VLEDRPLSD	0.254722	28.53	0.100893	4.87	weak
CD109	CD109	160	YKTSLNILIKDPKSNLIQ	LIKDPKSNL	0.368715	8.95	0.100762	4.87	weak
ITGA2	CD49b/GPIa	599	KYSQKILGSDGAFRSH	LGSDGAFRS	0.397353	6.89	0.100878	4.87	weak
CD109	CD109	428	FKIEFPILEDSSELQL	ILEDSSELQ	0.43275	4.97	0.100972	4.87	weak
ITGA2	CD49b/GPIa	378	MSQVGFSADYSSQNDILML	FSADYSSQN	0.457162	3.96	0.100743	4.87	weak
GP9	CD42a/GPIX	143	WVRPGVLWDVALVAVA	VLWDVALVA	0.464172	3.7	0.100856	4.87	weak
ITGA2	CD49b/GPIa	748	SDVVNSLDLRVDISLENPGT	LRVDISLEN	0.477939	3.28	0.100856	4.87	weak
ITGB3	CD61/GPIIIa	759	ERARAKWDTANNPLYKEA	WDTANNPLY	0.262094	26.38	0.100405	4.88	weak
CD109	CD109	859	SYSQSILLDLTDNRLQST	ILLDLTDNR	0.362527	9.47	0.100645	4.88	weak
ITGA2B	CD41/GPIIb	659	DNVLELQMDAANEGEGAYEA	LQMDAANEG	0.440033	4.65	0.100685	4.88	weak
CD109	CD109	928	NFAPNIYILDYLTKKKQ	YILDYLTKK	0.45259	4.14	0.10041	4.88	weak
ITGB3	CD61/GPIIIa	271	LLVFTTDAKTHIALDGRLA	FTTDAKTHI	0.513903	2.38	0.100387	4.88	weak
GP1BA	CD42b/GPIb伪	259	VASVQCDNSDKFPVYKYPGK	VQCDNSDKF	0.536293	1.92	0.100481	4.88	weak
ITGB3	CD61/GPIIIa	760	RARAKWDTANNPLYK	WDTANNPLY	0.402444	6.57	0.100102	4.89	weak
ITGA2	CD49b/GPIa	599	KYSQKILGSDGAFRSHL	LGSDGAFRS	0.446851	4.37	0.100065	4.89	weak
ITGA2	CD49b/GPIa	1069	GEYFVNVTTRIWNGTF	YFVNVTTRI	0.467147	3.6	0.100221	4.89	weak
GP1BA	CD42b/GPIb伪	261	SVQCDNSDKFPVYKY	VQCDNSDKF	0.507443	2.52	0.100139	4.89	weak
ITGA2	CD49b/GPIa	1115	VTIPLMIMKPDEKAEVPT	MKPDEKAEV	0.254723	28.53	0.099772	4.9	weak
ITGA2B	CD41/GPIIb	653	PLLVGADNVLELQMDA	VGADNVLEL	0.436217	4.82	0.099981	4.9	weak
ITGA2	CD49b/GPIa	749	DVVNSLDLRVDISLENPGTS	LRVDISLEN	0.473922	3.39	0.099768	4.9	weak
GP9	CD42a/GPIX	143	WVRPGVLWDVALVAV	VLWDVALVA	0.506192	2.55	0.100005	4.9	weak
ITGA2B	CD41/GPIIb	673	EGAYEAELAVHLPQGAHY	YEAELAVHL	0.276141	22.8	0.099633	4.91	weak
ITGA2	CD49b/GPIa	422	QAFDQILQDRNHSSYLGY	ILQDRNHSS	0.330961	13.01	0.099531	4.91	weak
CD109	CD109	775	KDATEVKVIIEKSDKFDIL	VIIEKSDKF	0.424267	5.4	0.099116	4.92	weak
ITGA2B	CD41/GPIIb	26	APPAWALNLDPVQLTF	LNLDPVQLT	0.586349	1.16	0.099156	4.92	weak
ITGA2	CD49b/GPIa	1100	INTYNPEIYVIEDNTVTIPL	VIEDNTVTI	0.580897	1.24	0.098957	4.93	weak
ITGB3	CD61/GPIIIa	83	PVSEARVLEDRPLSDKG	VLEDRPLSD	0.326506	13.62	0.098559	4.94	weak
ITGB3	CD61/GPIIIa	276	TDAKTHIALDGRLAGIVQ	IALDGRLAG	0.342095	11.65	0.098655	4.94	weak
ITGA2	CD49b/GPIa	624	GYGDLNGDSITDVSIG	LNGDSITDV	0.357035	10.02	0.098782	4.94	weak
CD109	CD109	563	WSKVKAEPSEKVSLRIS	VKAEPSEKV	0.360374	9.68	0.098523	4.94	weak
CD109	CD109	929	FAPNIYILDYLTKKKQL	YILDYLTKK	0.467723	3.57	0.098474	4.94	weak
ITGA2	CD49b/GPIa	945	NINFYEISSDGNVPSIVHS	ISSDGNVPS	0.488901	2.98	0.098574	4.94	weak
GP9	CD42a/GPIX	96	LRLWLEDRTPEALLQVR	WLEDRTPEA	0.49176	2.91	0.098576	4.94	weak
ITGA2	CD49b/GPIa	1065	VHMKGEYFVNVTTRIWNGTF	YFVNVTTRI	0.51924	2.26	0.098637	4.94	weak
CD109	CD109	1120	GMQFWVSSESKLSDS	FWVSSESKL	0.387452	7.55	0.098248	4.95	weak
CD109	CD109	719	SWVATGFVISEDLGLG	FVISEDLGL	0.400096	6.72	0.098401	4.95	weak
ITGB3	CD61/GPIIIa	654	ENTCNRYCRDEIESVKE	YCRDEIESV	0.442385	4.55	0.098363	4.95	weak
ITGA2B	CD41/GPIIb	626	QTRIVLDCGEDDVCV	IVLDCGEDD	0.513083	2.39	0.097988	4.96	weak
ITGA2B	CD41/GPIIb	485	VKASVQLLVQDSLNPAVKS	LVQDSLNPA	0.525817	2.12	0.097835	4.96	weak
ITGA2B	CD41/GPIIb	579	TMAFLRDEADFRDKLSPIVL	FLRDEADFR	0.541442	1.83	0.09786	4.96	weak
CD109	CD109	649	DYIDGVYDNAEYAER	GVYDNAEYA	0.401582	6.62	0.097543	4.97	weak
ITGA2B	CD41/GPIIb	612	APAVVLHGDTHVQEQ	LHGDTHVQE	0.405415	6.4	0.097524	4.97	weak
ITGA2B	CD41/GPIIb	957	SHAWFNVSSLPYAVP	WFNVSSLPY	0.436809	4.79	0.097576	4.97	weak
CD109	CD109	650	YIDGVYDNAEYAERF	GVYDNAEYA	0.446478	4.38	0.097808	4.97	weak
CD109	CD109	525	WTPKACVIVYYIEDDGEII	YIEDDGEII	0.586818	1.15	0.097553	4.97	weak
ITGB3	CD61/GPIIIa	65	DLKENLLKDNCAPESIE	LLKDNCAPE	0.32708	13.54	0.097502	4.98	weak
GP1BA	CD42b/GPIb伪	453	TPIPTIATSPTILVSA	IATSPTILV	0.365159	9.25	0.097423	4.98	weak
ITGA2B	CD41/GPIIb	669	ANEGEGAYEAELAVHLP	YEAELAVHL	0.368552	8.96	0.097337	4.98	weak
ITGB3	CD61/GPIIIa	655	NTCNRYCRDEIESVKEL	YCRDEIESV	0.481206	3.19	0.097369	4.98	weak
ITGA2	CD49b/GPIa	327	KEIKAIASIPTERYFFNV	IASIPTERY	0.316134	15.16	0.096942	4.99	weak
ITGA2B	CD41/GPIIb	49	QFGFSLDFHKDSHGR	FSLDFHKDS	0.416722	5.79	0.0969	4.99	weak
CD109	CD109	644	ANLTKDYIDGVYDNA	LTKDYIDGV	0.39975	6.74	0.096827	5	weak
ITGA2	CD49b/GPIa	887	QQVTFTINFDFNLQNL	FTINFDFNL	0.52712	2.09	0.096785	5	weak
CD109	CD109	191	KTFQLSSHPILGDWSIQVQV	ILGDWSIQV	0.578921	1.26	0.096654	5	weak
